# Supplementary material for: Variant in the 5′ Untranslated Region of Insulin-Like Growth Factor 1 Receptor Is Associated With Susceptibility to Mastitis in Cattle
Source: G3 (Bethesda). 2012 Sep 1;2(9):1077–84. doi: 10.1534/g3.112.003095 (PMC3429922; doi:10.1534/g3.112.003095)
Supplement: Supporting Information [file supp_2.9.1077_TableS1.xls]

## Sheet: SupplTable1.csv
Table S1 Information for newly developed microsatellite markers in BTA21
ID	cM	bp on UMD_3.1/bosTau6	Primer_forward	Primer_reverse	Product_size	bp
1	0	1592297	CCATAGCACCGTTGAGAGGT	TATTCTTGCCTGGGAAATGC	281	1991531
2	0	2407993	GAAGCCAGGCCTAGGACTAAA	CCCAAGGAGTTTTTGCTACTG	300	338195
3	0.01	2441005	TACAAACAGGCAACTGCCAA	CCTCCTCCCAGCTCTTTTCT	197	369997
4	0.02	2453914	ACATGTTGATGTTCCATGCC	GCTTTCAGAAGCCCTGTTTG	295	382907
5	0.08	2598111	AGAGCCTGGCATGCTACAGT	CCCCAATTTTGATCTCATGG	266	524410
6	0.1	2660271	GCTTGTCTGCCTTTGAGGAC	TATGATCCGGTCTTTGTCCC	283	586105
7	0.1	2663636	ACCCCTGGTCCTTTTACTGC	TTGGCAGGTGGGTTCTTTAC	232	589594
8	0.13	2739090	GCTTGTAAGTAAAGAGCCAAAATCA	GGGTTGCACAGAGTCAGACA	155	666205
9	0.2	2907742	GCTGCCGGAACACTACATTT	TTTACCAGCAGGAGCTGACA	257	835667
10	0.24	3007330	GCAGACAGGAGGCTGAAATC	TCACTGGCTTTTTCCTGTCC	292	935253
11	0.28	3087908	TGGCTTACGTTTACTTCTCGG	TGCTGCTTAACACTCCCTCC	192	1015773
12	0.3	3146984	GGATCAGACACCTGGGGATA	TGCTTGAATAGCCATGTGGA	235	1076699
13	0.32	3187523	GCACTCTGGTGGTACAGGGT	GCACACTGCTTGGAGCATAA	289	1117266
14	0.33	3205973	AAGCTGGGGAAGTGGAGTCT	AGATCCCCTGGAGAAGGAAA	268	1135716
15	0.33	3207110	AAATCTGTCATTTCGGGGAA	CCACCACCCTTTGTCTGTCT	186	1136853
16	0.43	3457362	GACCTTGAATTGTGATTGATGC	ATTAGGTGCCCAGAGGTGAA	282	1386415
17	0.47	3530086	GAAATTTTCTCCAGGCACCA	GTGTCAGCCAGGTTCATGTG	250	1489933
18	0.47	3532847	TAGCAGCACCTGCTTTCTCA	TCCTGCTTCCAACGAGAGTT	299	1492694
19	0.48	3558929	TGTGTGTATGTGGCAACATTTCT	TTTTCCAAATTTGCTGGCAT	276	1520787
20	0.49	3587630	TCCTCGCGGTAGACTGAGTT	GGCTGTTAAAGGGTGCACAT	225	1547271
21	0.8	3792408	ACAGTCCATGGGGTCTCAAA	CCAATCTTGTGACCTTGGGA	192	2291247
22	0.86	3953064	TGCATGCCAGTTAGCTCATC	AGAAGAGCCTGGAGGGCTAC	280	2440537
23	0.95	4174177	TGTTAGAGCATCACAGGCAGA	TCCAGGGCTGTTGTCCTTAT	235	2666179
24	1.06	4423746	TCTTCCACAACGGGAAGAAG	CATGGACATCAGTATGGGCA	223	2932438
25	1.14	4604165	TCAGGGCCACATTCCTAGAT	CCTTAACAACTTGAAGCGGG	187	3114493
26	1.18	4706637	ATTCCTCATTGTGGCTCCAT	TTGATTGAAGATCCCCTGGA	291	3214914
27	1.22	4801573	TGTGGGCTAGTTCATGGGTT	TGCTTCTCCCAGCAGATTTT	220	3309843
28	1.24	4863321	CATCCACAAATGGCTCAGTG	TATCCCTGGAACTGACCCTG	269	3371092
29	1.26	4914904	TCGATCTAGGAACGCAAACC	GATGACCTAGAGGGTGGGGT	298	3422559
30	1.31	5038394	GCAAAAAGCCCTCTTATAGGC	GCCTTCTAGGTGGAAGCTCA	190	3533281
31	1.35	5139752	TGATGGGAGTATAAGGGCCA	AGAACGGATCCATATGTGCC	230	3634260
32	1.36	5175505	CATGAACAAATGGAGAAGGAAAAT	TATCTTGTCCCTCCTTCCCC	294	3669574
33	1.36	5178200	ATTCAGCCCTGATTTTGGAA	TGCCTGCCACTATTGATACCT	234	3672271
34	1.39	5232722	TCCAAAGAAAACCTTTCAGCTT	GGTAGCCTTGGTATGGCAAA	295	3726812
35	1.46	5426569	CCTGCTGCACTGCAAAGTAA	CCTCATGGTGGTTTTAACTGC	185	3908505
36	1.5	5512998	TGGTGTCCTGTGTCAGGCTA	TGCTTTGGCTCCTCCTTTTA	284	3995363
37	1.51	5551332	TGGTAAAATTTTGTGTATGTATAGCTTC	TCAGAGCTTCCTGGTGAGGT	125	4033695
38	1.73	5581211	GTGTTTGATGGACCAGCCTT	GGAAGCAAGACGATACTGCC	153	4063417
39	1.94	5611519	CATTGTGCGTAACAGGGAAA	GACTGGTTGGATCTCCTTGC	297	4093727
40	2.04	5624165	ATACGTTGCTGACCCTCACC	AGAGTGGTGTGCGTGTGTGT	200	4106472
41	2.05	5625613	GGATGTCACCCAAGAAGCAT	GCTGACTTTGTTCCAGGCTC	287	4107920
42	2.76	5724688	GATCCAAGGCCATTACAGGA	TGCATTCCAGTTTCCTCCAT	230	4206997
43	3.33	5818214	TCCCCTCATCTGTTAATGCC	GGCTATAGTCCATGGGGTCA	213	4285386
44	3.33	5818468	AGTGGAGTGGGTTGCTGTTT	AAGGAAAGCTGGGCCATAAT	170	4285640
45	3.39	5906383	TATTATGGGGCTTCCCAGTG	GGTCTCCTTGGCCAGTCTTA	277	4373254
46	3.59	6131853	CCAAGTTCTGGGTGAATCGT	TGGATGACTGAAGCTGGTTG	240	4659336
47	3.66	6232837	TGAATTCCATGCAAAGGAGA	ACACTTTGCAGCCATGTGAG	247	4760444
48	3.68	6232837	CCCTCTGCTCAGGATTGGTA	TGCTGCACACACAAAGTCTG	156	4792965
49	3.72	6317912	TGGGTTGGGAAGATTCTCTG	TGACACAGGACAGCCTTGAG	282	4845568
50	3.78	6391473	GACCCCTTTTAGGTAGAGGCA	GGAAATAGCAACCCACTCCA	270	4927776
51	3.83	6449564	GGAGCAGTTCTGGACCTCAA	CCTGTGTGCTCTGTACCCCT	234	4996702
52	3.88	6523001	ATGTGGGCATATGTGTGTGC	CTGTCTCCACCACCACCAC	198	5074453
53	3.94	6615934	AGACTAATGCCCACACAGCC	CTGACACTCCCCACTGGAAT	168	5166078
54	3.99	6675880	TGGGACAGAGACTCACCCTC	GAAAGCGTTGTGGAATGGTT	285	5226613
55	4	6700562	GAGACCCCATCTCAGAGCAG	TGGGACCATGGAAAAGATTC	229	5251296
56	4.15	6909912	ACTGGAAACAAGGGTTGCTG	CACACACACACACACACGGT	175	5465158
57	4.15	6910030	ACAGTGGTTGGAGGAGATGG	CCCATGGGACTCGTATCTGT	290	5465276
58	4.16	6914540	GAATTCAGAGACGGGGTGAA	TTTGCTCCTGCCTTGAAACT	168	5469786
59	4.24	7024501	TTGCAGGCAGATGCTGTAAC	TTTCCCCTCTTATGCCTCCT	204	5585131
60	4.37	7224605	GTTCCCTATGCTGACCCTTG	CGAGGGCCCTTTTCTTAATC	300	5781929
61	4.72	7672471	TTAGAATCCCATGGACGGAG	TCCTGCTCCATCAGTTACCC	212	6276879
62	4.75	7722733	ATGAGACACCCCAAAGGATG	TCTCCCCATTTCCAGTCTGA	228	6327022
63	4.79	7774196	TTTCCACCTTCTCACTGGCT	GCTCCTCATGGGCTACAGTC	252	6378514
64	4.82	7819998	TTAGCTTGGCTATTTTGGGC	TGAACACAAATGGATCCTCAG	214	6423964
65	4.83	7834705	GTATGTGCTCACGAGGCTGA	TGTCCCCTGTATGTTGCTGA	284	6438672
66	4.99	8062063	TTTCCAGTGAGTCGGCTCTT	GGCCTAACTCATCCCCTAC	294	6663263
67	5.09	8209440	AGACCAGTGAAGGCTTTGGA	AAACTGAGGGAGCGTGAAGA	257	6810607
68	5.11	8240889	CTTTGGTAAAGGGTGCCATC	CCCACAGGGTTGAAAAGAGT	217	6842069
69	5.13	8243813	AGCTCTGCCACAAGAGAAGC	TTTTAAGACCCCCTCCACAA	279	6845005
70	5.25	8261214	TAGGAAAGAGGCCAGGGAAT	GTGGAGCTTCCTGTCATGGT	183	6862407
71	5.99	8294614	CAACCTGCAATCATGCAAAG	GATGACCACCAGCTTGGTTT	208	6895810
72	6.13	8298520	TTAACAAAGCCAAGTTCCGC	CAGTGAAGCCCACATGAAAA	280	6899718
73	7	8340535	CAAGAGCCTACTATACAGCACAGG	TGGGCATCCTGATGTCAAAT	239	6941730
74	7.02	8347070	TGCCCTTTCTTTTCCATGTT	TACTGGCTTTCCTGGGTCTG	273	6948269
75	7.08	8374426	GATTACACTGTGCTCCCGGT	CGGAAGAGCCTTACAGATGC	128	6975295
76	7.27	8460280	TGATTTGGGGAATGTTTGCT	ATGGATGCCAGACACATGAA	265	7060188
77	7.27	8461186	TGTGCAAGCTGCTGTACTGA	GCGTGTTCCAAAATCCAGTT	210	7061094
78	7.29	8470417	CCACTTCTGACTGGGTCGAT	ACACAGAAGCCAGCATTCCT	186	7070329
79	7.29	8472424	GAGCATCAACTCAGCCATGA	GGGCAGCTTCTGCTTTTTAC	147	7072342
80	7.38	8512752	CTTCATCACCTTCTGCCACA	AACGCACAGACACGGGTATT	226	7112624
81	7.68	8648136	CAGTCAGAAAAAGGGCTTGC	CTGTCCACATGGATGCAAAT	228	7246811
82	7.8	8699265	TGGCTCTAACCTCTCCTCCA	GGAAGGTAAGGCAATCAGCA	193	7297593
83	7.91	8749597	CTTCAGTTCTTCATCCCCCA	CTCCTGGACAATTTTCTGGC	245	7348480
84	7.96	8773508	GCAAAGACCAGAAGTTGGGT	CCAAAGTCAGCAGCTCAACA	258	7372551
85	8.05	8810377	GTTTGGCTTTGGATGGAGA	CTCCTGGCAGGGATAACAAA	276	7409422
86	8.4	8970608	TCCATCAAAAGTTGCTGTGAA	CGACTGAGCGACTGATCTGA	202	7567949
87	8.43	8982790	CACATGAAATTTGTTGGGGA	GAGATGAGTGGAACATGGGG	280	7580125
88	8.52	9025281	CAATGCAGGAGACCCAAGTT	TGGACCCTAACCTCTCCAAA	300	7622623
89	8.62	9073307	GGCTGTGTGCGAGGAACTAC	CCAACAGTAGCCATCCAGGT	243	7666111
90	8.76	9137203	TTTGCTATGTGGCAGAGGTG	TAGGAAATGGGGCATTCAAG	292	7731119
91	8.96	9225477	CTGGAGGGAGACCATTTGAA	GAAATTGGTCAGGGAGAAGAAA	105	7819436
92	9.17	9317863	AAACAGCATGGGTGTGGATT	GCAGTTGGGGTGGCTAAATA	275	7914485
93	9.17	9318988	AACGCACTTACTGCAAAGGC	GAATGGCTACCCACTCCAGA	268	7915610
94	9.24	9352475	ACCCACTCCAGTGTTCTTGC	GATGGTATCTGTGCGGATCA	294	7946852
95	9.43	9434499	TAGCTTCCTCTTTGCCTGGA	TTTCACATGGGAATCACAGC	286	8029451
96	9.58	9459946	GTTGGACACAACTGAAGCGA	CTTTCCAAACCAAATGCAAA	256	8099323
97	10.16	9711780	TCAGAAATGGCTGCTGGTAA	GAAGCAATCGATGGGAGAGA	243	8360664
98	10.18	9717917	CCGGGTACAAAATATTGCCA	CATTCCAGGGGAGAAGTCAA	297	8366802
99	10.52	9872688	ATTGGCACAATACACTCGCC	TGAATGTTGGTTGGAAGACG	172	8521342
100	10.56	9887527	GGCAGTATTCCGTGAGAGGA	CCTGTTCACTGACCCCACTT	128	8536176
101	10.7	9943875	TGAATGAAAGTGCTCCTCTCTC	TGTGCTGTATGAAGTGGTGGA	289	8602705
