# Supplementary material for: Variant in the 5′ Untranslated Region of Insulin-Like Growth Factor 1 Receptor Is Associated With Susceptibility to Mastitis in Cattle
Source: G3 (Bethesda). 2012 Sep 1;2(9):1077–84. doi: 10.1534/g3.112.003095 (PMC3429922; doi:10.1534/g3.112.003095)
Supplement: Supporting Information [file supp_2.9.1077_TableS2.xls]

## Sheet: Sheet1
Table S2 Genotype and phenotype of 181 susceptible and 297 resistant cows
		SCS					Marker ID
Sample ID	Father ID	(Phenotype)	IGF1R genotype		FEZL genotype		20		BM8115		1		2		3		4		5		6		7		DIK4593		8		9		10		11		12		13		14		15		16		17		18		19
1	48427	4	9C	10C	13G	13G	283	283	5	8	302	314	194	200	287	294	266	268	278	282	213	231	152	154	4	4	259	259	293	295	188	188	233	235	288	288	266	266	187	187	281	283	255	255	296	296	277	277	222
2	48427	0.7	0	0	12G	12G	283	283	5	5	302	314	194	194	287	294	266	268	278	278	213	223	152	152	1	4	259	259	295	295	188	188	233	233	288	288	266	266	187	187	281	283	251	255	296	296	277	279	222
3	48427	0.3	10C	11C	12G	13G	283	283	8	8	302	302	194	194	294	294	268	268	282	282	231	231	154	154	4	4	259	259	295	295	188	188	235	235	288	288	266	266	187	187	281	281	255	255	296	296	277	277	222
4	48427	0.9	9C	10C	12G	13G	283	283	5	8	302	312	194	194	287	294	264	268	282	282	219	231	152	154	4	4	259	259	295	295	188	188	235	235	288	288	266	266	187	187	281	281	255	255	296	296	277	277	210
5	48427	0.5	9C	11C	12G	13G	283	283	5	8	302	314	194	194	287	294	266	268	282	282	223	231	152	154	4	4	259	259	293	295	188	188	235	235	288	288	266	266	187	187	281	283	255	257	296	296	277	277	210
6	48427	0.5	8C	11C	12G	13G	283	283	5	8	302	302	194	194	294	296	268	268	282	282	231	231	154	154	4	4	259	259	0	0	188	188	235	235	288	288	266	266	187	187	271	281	255	255	296	296	277	287	222
7	48427	0.9	9C	10C	12G	12G	283	283	5	8	302	302	194	194	294	294	266	268	278	282	213	231	152	154	1	5	259	259	293	295	188	188	233	235	288	288	266	266	187	187	281	283	255	255	296	296	277	277	210
8	48427	0.6	10C	11C	12G	13G	283	283	5	5	302	314	194	194	287	294	266	268	278	284	213	223	152	152	1	4	259	259	293	295	188	188	233	235	288	288	266	266	187	187	283	283	255	255	296	296	277	277	210
9	48427	4.8	10C	11C	13G	13G	283	283	5	8	302	302	194	194	294	294	266	268	282	282	231	231	154	154	4	5	259	259	293	295	188	188	235	235	288	288	266	266	187	187	281	281	255	255	296	296	277	277	222
10	48427	0.9	9C	10C	12G	13G	283	283	5	5	302	314	194	194	287	294	266	268	278	284	213	223	152	152	1	4	259	259	293	295	188	188	233	235	288	288	266	266	187	187	283	283	255	257	296	296	277	277	210
11	48427	4	9C	10C	13G	13G	283	283	5	8	302	302	194	194	294	294	266	268	278	278	213	213	152	152	1	5	259	259	293	295	188	188	233	235	288	288	266	266	187	187	281	283	255	255	296	296	277	277	210
12	48427	4.8	10C	11C	13G	13G	283	283	8	8	302	302	194	194	294	294	266	268	278	282	213	231	152	154	4	4	259	259	295	295	188	188	235	235	288	288	266	266	187	187	281	281	255	255	296	296	277	277	222
13	48427	0.7	10C	11C	13G	13G	283	283	5	8	302	314	194	194	287	294	266	268	282	282	223	231	152	154	4	4	259	259	295	295	188	188	233	235	288	288	266	266	187	187	281	281	251	255	296	296	277	279	222
14	48427	0.9	9C	10C	13G	13G	283	283	5	5	302	302	194	194	294	294	268	268	278	282	213	231	152	154	1	4	259	259	295	295	188	188	233	235	288	288	266	266	187	187	281	283	251	255	296	296	277	279	222
15	48427	0.7	9C	10C	12G	13G	283	283	5	8	302	302	194	200	294	294	266	268	278	278	213	213	152	152	1	5	259	259	293	295	188	188	233	235	288	288	266	266	187	187	283	283	255	255	296	296	277	277	222
16	48427	4.6	9C	10C	13G	13G	283	283	5	8	302	302	194	194	294	294	266	268	278	282	213	231	152	154	1	5	259	259	293	295	188	188	233	235	288	288	266	266	187	187	281	283	255	255	296	296	277	277	210
17	48427	0.9	9C	11C	12G	13G	283	283	6	8	302	302	194	194	294	294	266	268	282	282	231	231	154	154	4	5	259	259	293	295	188	188	235	235	288	288	266	266	187	187	281	283	251	255	296	296	277	277	210
18	48427	4.2	10C	11C	12G	13G	283	283	8	8	302	302	194	194	294	294	268	268	282	282	231	231	154	154	4	4	259	259	295	295	188	188	235	235	288	288	266	266	187	187	281	281	255	255	296	296	277	277	222
19	48427	0.5	9C	10C	12G	12G	283	283	5	8	302	302	194	194	294	294	266	268	0	0	213	231	152	154	1	5	259	259	293	295	188	188	233	235	288	288	266	266	187	187	281	283	255	255	296	296	277	277	210
20	48427	0.8	10C	11C	12G	13G	283	283	6	8	302	302	194	194	294	294	266	268	0	0	213	231	152	154	1	4	259	259	295	305	186	188	235	237	288	294	266	266	187	187	281	281	255	255	296	296	277	277	210
21	48427	0.8	10C	11C	12G	13G	283	283	8	8	302	302	194	194	294	294	266	268	282	282	231	231	154	154	4	5	259	259	293	295	188	188	235	235	288	288	266	266	187	187	281	281	255	255	296	296	277	277	222
22	48427	0.9	9C	10C	13G	13G	283	283	5	8	302	302	194	194	294	294	266	268	282	282	219	231	154	154	4	5	259	259	293	295	188	188	235	237	288	288	266	266	187	187	281	281	255	255	296	296	277	277	210
23	48427	4.1	10C	11C	13G	13G	279	283	5	8	302	302	194	194	294	294	266	268	282	282	231	231	154	154	4	5	0	0	293	295	188	188	235	235	288	288	266	266	187	187	281	281	255	255	296	296	277	277	222
24	48535	4.4	9C	9C	13G	13G	0	0	8	8	302	302	194	194	294	294	266	268	282	282	231	231	154	154	4	5	259	259	293	295	188	188	233	235	288	288	266	266	187	187	281	281	255	255	296	296	277	277	210
25	48535	4.6	9C	10C	12G	12G	283	283	5	8	302	314	194	200	287	294	266	266	278	284	213	223	152	152	4	5	259	259	293	295	188	188	233	235	288	288	266	266	187	187	281	283	0	0	296	296	277	279	222
26	48535	4.4	9C	10C	13G	13G	283	283	0	0	302	314	194	200	287	294	266	266	278	284	213	223	152	152	4	5	259	259	293	295	188	188	233	235	288	288	266	266	187	187	0	0	251	255	296	296	277	279	222
27	48535	4.4	9C	9C	13G	13G	283	283	8	8	302	302	194	194	294	294	266	266	282	282	231	231	154	154	5	5	259	259	293	293	188	188	235	235	288	288	266	266	187	187	281	281	255	255	296	296	277	277	210
28	48535	4.2	9C	9C	12G	12G	283	283	8	8	302	302	200	200	294	294	266	266	278	278	213	213	152	152	5	5	259	259	293	293	0	0	0	0	288	288	266	266	187	187	283	283	255	255	296	296	277	277	222
29	48535	4.9	9C	10C	13G	13G	283	283	8	8	302	302	194	200	294	294	266	268	278	282	213	231	152	154	4	5	259	259	293	295	188	188	0	0	288	288	266	266	187	187	281	283	255	255	296	296	277	277	222
30	48535	4	9C	9C	12G	12G	283	283	5	8	302	314	194	194	287	294	266	266	282	282	223	231	152	154	4	5	259	259	293	293	0	0	235	235	288	288	266	266	187	187	281	283	0	0	0	0	0	0	0
31	48535	4.8	9C	9C	13G	13G	283	283	8	8	302	302	194	200	294	294	266	266	278	282	213	231	152	154	5	5	259	259	293	293	0	0	235	235	288	288	266	266	187	187	281	283	255	255	296	296	277	277	210
32	48535	4.4	8C	9C	13G	13G	283	283	5	8	302	302	194	194	294	296	266	268	282	282	231	231	154	154	4	5	259	259	293	295	0	0	235	235	288	288	266	266	187	187	271	281	255	255	296	296	277	287	210
33	48535	4.3	9C	11C	12G	13G	283	283	8	8	302	302	194	200	294	294	266	268	282	282	213	231	152	154	4	5	259	259	293	295	188	188	235	235	288	288	266	266	187	187	281	283	255	255	296	296	277	277	210
34	48535	4.6	9C	10C	13G	13G	283	283	8	8	302	302	194	200	294	294	266	268	0	0	213	231	152	154	4	5	259	259	293	295	188	188	235	235	288	288	266	266	187	187	281	283	255	255	296	296	277	277	210
35	48535	4	9C	11C	13G	13G	283	283	8	8	302	302	194	194	294	294	266	268	282	282	231	231	154	154	4	5	259	259	293	295	188	188	0	0	288	288	266	266	187	187	281	281	255	255	296	296	277	277	210
36	48535	4.5	9C	10C	12G	13G	283	283	6	8	302	314	194	200	287	294	266	266	278	284	213	223	152	152	4	5	259	259	293	295	188	188	233	235	288	288	266	266	187	187	281	283	251	255	296	296	277	279	222
37	48535	4.6	9C	9C	13G	13G	283	283	8	8	302	302	194	194	294	294	266	266	278	282	213	231	152	154	4	5	259	259	293	295	188	188	235	235	288	288	266	266	187	187	281	281	255	255	296	296	277	277	210
38	48535	4.6	9C	10C	13G	13G	283	283	5	8	302	314	194	200	287	294	266	266	278	284	213	223	152	152	4	5	259	259	293	295	188	188	233	235	288	288	266	266	187	187	281	283	251	255	296	296	277	279	222
39	48535	4.1	9C	9C	12G	13G	283	283	8	8	302	302	194	194	294	294	266	266	282	282	231	231	154	154	5	6	259	259	293	293	0	0	235	235	288	288	266	266	187	187	281	281	255	255	296	296	277	277	210
40	48535	4.4	9C	9C	12G	12G	283	283	8	8	302	302	200	200	294	294	266	266	278	278	213	213	152	152	5	5	259	259	293	293	0	0	235	235	288	288	266	266	187	187	283	283	255	255	296	296	277	277	222
41	48535	4.2	9C	9C	12G	13G	283	283	5	8	302	314	194	200	287	294	266	266	278	284	213	223	152	152	4	5	259	259	293	293	0	0	235	235	288	288	266	266	187	187	283	283	255	257	296	296	277	277	210
42	48535	4.4	9C	10C	12G	13G	283	283	5	8	302	314	194	200	287	294	266	266	278	284	213	223	152	152	4	5	259	259	293	295	0	0	233	235	288	288	266	266	187	187	281	283	251	255	296	296	277	279	222
43	48535	4.9	9C	11C	12G	12G	283	283	5	8	302	314	194	194	287	294	266	266	282	282	223	231	152	154	4	5	259	259	293	295	188	188	233	235	288	288	266	266	187	187	281	281	0	0	296	296	277	279	210
44	48535	4.8	8C	9C	13G	13G	283	283	5	8	302	302	194	200	294	296	266	268	278	282	213	231	152	154	4	5	259	259	293	295	0	0	235	235	288	288	266	266	187	187	271	283	255	255	296	296	277	287	222
45	48535	4.6	9C	9C	13G	13G	283	283	6	8	302	302	194	200	294	294	266	266	278	282	213	231	152	154	5	5	259	259	293	293	0	0	235	235	288	288	266	266	187	187	0	0	251	255	296	296	277	277	210
46	48535	4	9C	10C	12G	13G	283	283	8	8	302	302	194	194	294	294	266	268	282	282	231	231	154	154	4	5	259	259	293	295	188	188	235	235	288	288	266	266	187	187	281	281	255	255	296	296	277	277	210
47	48535	4.4	9C	9C	12G	12G	283	283	3	8	302	302	194	200	294	294	266	270	278	282	213	231	152	154	4	5	259	259	293	293	0	0	235	235	288	288	266	266	187	187	283	283	255	255	296	296	277	277	210
48	48535	0.7	9C	11C	12G	13G	283	283	5	8	302	302	194	194	294	294	266	268	282	282	231	231	154	154	2	5	259	259	293	299	0	0	235	244	288	294	266	266	183	187	281	281	255	255	296	296	277	277	210
49	48535	0.4	9C	10C	12G	12G	283	283	5	8	302	314	194	200	287	294	266	266	278	282	213	223	152	154	4	5	259	259	293	295	188	188	235	235	288	288	266	266	187	187	281	283	251	255	296	296	277	279	222
50	48535	0.9	9C	9C	12G	12G	283	283	7	8	302	302	194	200	294	294	266	268	278	282	213	231	152	154	4	5	259	259	293	295	188	188	233	235	288	288	266	266	187	187	281	283	255	255	296	296	277	277	210
51	48535	0.9	9C	9C	12G	13G	283	283	8	8	302	302	194	200	294	294	266	266	278	282	213	231	152	154	5	5	259	259	293	293	188	188	235	235	288	288	266	266	187	187	281	283	255	255	296	296	277	277	210
52	48535	0.2	9C	9C	12G	12G	283	283	5	8	302	302	194	200	294	294	266	268	278	282	213	231	152	154	2	5	259	259	293	299	0	0	235	244	288	294	266	266	183	187	281	283	255	255	296	296	277	277	210
53	48535	5.4	9C	10C	12G	12G	283	283	5	8	302	314	194	200	287	294	266	266	278	278	213	223	152	152	4	5	259	259	293	295	188	188	233	235	288	288	266	266	187	187	281	283	251	255	296	296	277	279	222
54	48535	0.9	9C	10C	13G	13G	283	283	5	8	302	314	194	200	287	294	266	266	278	284	213	223	152	152	4	5	259	259	293	295	188	188	233	235	288	288	266	266	187	187	281	283	251	255	296	296	277	279	222
55	48535	0.8	9C	10C	13G	13G	283	283	5	8	302	314	194	194	287	294	266	266	282	282	223	231	152	154	4	5	259	259	293	295	188	188	233	235	288	288	266	266	187	187	281	281	251	255	296	296	277	279	210
56	48535	0.4	9C	10C	13G	13G	283	283	8	8	302	302	194	200	294	294	266	268	278	282	213	231	152	154	4	5	259	259	293	295	188	188	235	235	288	288	266	266	187	187	281	283	255	255	296	296	277	277	222
57	48535	0.3	9C	9C	12G	12G	283	283	8	8	302	302	194	200	294	294	266	266	278	282	213	231	152	154	5	6	259	259	293	293	0	0	235	235	288	288	266	266	187	187	283	283	251	255	296	296	277	277	210
58	48535	0.7	9C	10C	12G	13G	283	283	5	8	302	314	194	200	287	294	266	266	278	284	213	223	152	152	4	5	259	259	293	295	0	0	233	235	288	288	266	266	187	187	281	283	253	255	296	296	277	279	222
59	48535	0.9	9C	10C	12G	12G	283	283	8	8	302	302	194	194	294	294	266	268	282	282	231	231	154	154	4	5	259	259	293	295	188	188	0	0	288	288	266	266	187	187	281	281	255	255	296	296	277	277	210
60	48535	0.6	9C	9C	12G	13G	283	283	8	8	302	302	194	194	294	294	266	266	282	282	231	231	154	154	5	5	259	259	293	293	0	0	235	235	288	288	266	266	187	187	281	281	255	257	296	296	277	277	210
61	48535	0.2	9C	9C	12G	12G	283	283	5	8	302	314	194	194	287	294	266	266	282	282	223	231	152	154	4	5	259	259	293	293	0	0	235	235	288	288	266	266	187	187	281	283	255	257	296	296	277	277	210
62	48535	0.6	9C	10C	13G	13G	283	283	8	8	302	302	194	200	294	294	266	268	278	282	0	0	152	154	4	5	259	259	293	295	188	188	0	0	288	288	266	266	187	187	281	283	255	255	296	296	277	277	222
63	48535	0.7	8C	9C	13G	13G	283	283	8	8	302	302	194	200	294	294	266	268	278	282	213	231	152	154	2	5	259	259	293	295	0	0	229	235	288	288	266	268	187	191	281	283	255	263	296	296	277	277	210
64	48535	0.9	9C	10C	12G	12G	283	283	8	8	302	302	194	194	294	294	266	268	282	282	231	231	154	154	4	5	259	259	293	295	188	188	235	235	288	288	266	266	187	187	281	281	255	255	296	296	277	277	210
65	48535	0.9	9C	9C	13G	13G	283	283	8	8	302	302	194	194	294	294	266	266	282	282	231	231	154	154	5	5	259	259	293	293	188	188	235	235	288	288	266	266	187	187	0	0	255	255	296	296	277	277	210
66	48535	5.2	9C	10C	13G	13G	283	283	5	8	302	314	194	200	287	294	266	266	278	284	213	223	152	152	4	5	259	259	293	295	188	188	233	235	288	288	266	266	187	187	281	283	251	255	296	296	277	279	222
67	48535	0.5	9C	9C	12G	13G	283	283	5	8	302	310	194	200	294	296	266	266	278	282	213	231	152	154	5	5	259	259	293	293	0	0	235	235	288	288	264	266	187	187	281	283	255	255	296	296	277	277	222
68	48535	0.8	9C	10C	12G	13G	283	283	8	8	302	302	194	200	294	294	266	268	278	282	213	231	152	154	4	5	259	259	293	295	188	188	235	235	288	288	266	266	187	187	0	0	249	255	296	317	277	277	222
69	48535	0.4	9C	9C	12G	12G	283	283	5	8	302	312	194	200	287	294	264	266	278	280	213	219	152	152	4	5	259	259	293	295	188	188	235	235	288	288	266	266	187	187	281	283	255	255	296	296	277	277	210
70	48535	0.9	9C	9C	13G	13G	283	283	5	8	302	314	194	200	287	294	266	266	278	284	213	223	152	152	4	5	259	259	293	293	0	0	235	235	288	288	266	266	187	187	283	283	255	257	296	296	277	277	210
71	48535	0.6	9C	9C	12G	12G	283	283	5	8	302	314	194	200	287	294	266	266	278	284	213	223	152	152	4	5	259	259	293	293	0	0	235	235	288	288	266	266	187	187	283	283	255	257	296	296	277	277	210
72	48535	0.9	9C	10C	13G	13G	283	283	8	8	302	302	194	200	294	294	266	268	278	282	213	231	152	154	4	5	259	259	293	295	188	188	233	235	288	288	266	266	187	187	281	283	255	255	296	296	277	277	210
73	48535	0.9	9C	9C	13G	13G	283	283	5	8	302	314	194	200	287	294	266	266	278	284	213	223	152	152	4	5	259	259	293	293	0	0	235	235	288	288	266	266	187	187	283	283	255	257	296	296	277	277	210
74	48535	0.8	9C	11C	13G	13G	283	283	5	8	302	312	194	200	289	294	264	266	278	278	213	219	152	152	5	5	259	259	293	295	188	188	235	235	288	288	266	266	187	187	281	283	255	255	296	296	277	277	222
75	48535	0.3	9C	10C	12G	13G	283	283	5	8	302	302	194	194	294	296	266	266	282	282	223	231	152	154	5	6	259	259	293	293	0	0	235	235	288	288	266	266	187	189	281	281	247	255	296	298	277	277	210
76	48535	0.7	9C	10C	13G	13G	283	283	8	8	302	302	194	200	294	294	266	268	278	282	213	231	152	154	4	5	259	259	293	295	188	188	235	235	288	288	266	266	187	187	281	283	255	255	296	296	277	277	222
77	48535	0.8	8C	9C	13G	13G	283	283	2	8	302	302	194	194	294	294	266	266	282	282	231	233	154	154	5	5	259	259	293	293	0	0	235	235	288	288	266	266	187	187	281	283	255	255	296	296	277	277	210
78	48535	0.9	9C	9C	13G	13G	283	283	5	8	302	312	194	200	287	294	264	266	278	280	213	219	152	152	4	5	259	259	293	295	188	188	235	235	288	288	266	266	187	187	281	283	255	255	296	296	277	277	210
79	48535	5.7	9C	9C	12G	12G	281	281	6	8	302	302	194	200	294	294	266	266	278	282	213	231	152	154	5	5	259	259	293	293	0	0	235	235	288	288	266	266	187	187	283	283	251	255	296	296	277	277	210
80	48535	0.7	9C	10C	13G	13G	283	283	8	8	302	302	194	194	294	294	266	268	282	282	231	231	154	154	4	5	259	259	293	295	188	188	235	235	288	288	266	266	187	187	281	281	255	255	296	296	277	277	210
81	48535	5	9C	9C	12G	13G	283	285	5	8	302	302	194	200	294	294	266	268	278	282	213	231	152	152	3	5	259	259	293	295	188	188	229	235	288	292	266	274	181	187	283	283	255	255	296	298	277	277	210
82	48535	0.8	9C	10C	12G	13G	283	283	8	8	302	302	194	194	294	294	266	266	282	282	231	231	154	154	5	5	259	259	293	293	0	0	235	235	288	288	266	266	187	187	281	281	255	255	296	296	277	277	210
83	48535	0.7	8C	9C	13G	13G	283	283	2	8	302	302	194	200	294	294	266	266	278	282	213	233	152	154	5	5	259	259	293	293	0	0	235	235	288	288	266	266	187	187	283	283	0	0	296	296	277	277	222
84	48535	0.5	9C	10C	13G	13G	283	283	8	8	302	302	194	200	294	294	266	268	278	282	213	231	152	154	4	5	259	259	293	295	188	188	235	235	288	288	266	266	187	187	281	283	255	255	296	296	277	277	222
85	48535	0.4	9C	9C	12G	12G	283	283	8	8	302	302	194	200	294	294	266	266	278	282	213	231	152	154	5	5	259	259	293	293	0	0	235	235	288	288	266	266	187	187	281	283	255	255	296	296	277	277	210
86	48535	0.9	9C	10C	12G	13G	283	283	8	8	302	302	194	194	294	294	266	268	282	282	231	231	154	154	4	5	259	259	293	295	188	188	235	235	288	288	266	266	187	187	281	281	255	255	296	296	277	277	210
87	48535	0.4	9C	9C	12G	12G	283	283	8	8	302	302	194	200	294	294	266	266	278	278	213	213	152	152	4	5	259	259	293	295	188	188	235	235	288	288	266	266	187	187	283	283	255	255	296	296	277	277	210
88	48535	0.7	9C	11C	13G	13G	283	283	8	8	302	302	194	194	294	294	266	268	282	282	231	231	154	154	4	5	259	259	293	295	188	188	235	235	288	288	266	266	187	187	281	281	255	255	296	296	277	277	210
89	48535	0.9	9C	9C	12G	12G	283	283	8	8	302	302	194	200	294	294	266	266	278	282	213	231	152	154	5	5	259	259	290	293	0	0	235	235	288	288	266	266	187	187	281	283	255	255	296	296	277	277	210
90	48535	0.9	9C	9C	13G	13G	283	283	3	8	302	302	194	194	294	294	266	270	282	282	229	231	152	154	4	5	259	259	290	293	0	0	235	235	288	288	266	266	187	187	281	283	255	255	296	296	277	277	210
91	48535	0.8	9C	10C	13G	13G	283	283	5	8	302	314	194	194	287	294	266	266	282	282	223	231	152	154	4	5	259	259	293	295	188	188	233	235	288	288	266	266	187	187	281	281	251	255	296	296	277	279	210
92	48535	0.5	9C	9C	13G	13G	283	283	8	8	302	302	200	200	294	294	266	266	278	278	213	213	152	152	5	5	259	259	293	293	0	0	235	235	288	288	266	266	187	187	283	283	255	255	296	296	277	277	222
93	48535	0.6	9C	10C	13G	13G	283	283	8	8	302	302	194	200	294	294	266	268	278	282	213	231	152	154	4	5	259	259	293	295	188	188	235	235	288	288	266	266	187	187	281	283	255	255	296	296	277	277	222
94	48535	0.9	9C	9C	13G	13G	283	283	8	8	302	302	194	200	294	294	266	266	278	282	213	231	152	154	5	5	259	259	293	293	0	0	235	235	288	288	266	266	187	187	281	283	255	255	296	296	277	277	210
95	48535	0.3	9C	10C	12G	12G	283	283	8	8	302	302	194	194	294	294	266	268	282	282	231	231	154	154	4	5	259	259	293	295	188	188	233	235	288	288	266	266	187	187	281	281	255	255	296	296	277	277	210
96	48535	0.8	9C	9C	12G	12G	283	283	8	8	302	302	200	200	294	294	266	266	278	278	213	213	152	152	5	5	259	259	290	293	0	0	235	235	288	288	266	266	187	187	283	283	253	255	296	296	277	277	222
97	48535	5	9C	9C	13G	13G	283	283	8	8	302	302	194	200	294	294	266	266	278	282	213	231	152	154	5	5	259	259	293	293	0	0	235	235	288	288	266	266	187	187	281	283	255	255	296	296	277	277	210
98	48535	0	0	0	12G	12G	283	283	5	8	302	314	194	200	287	294	266	266	278	284	213	223	152	152	4	5	259	259	293	295	188	188	233	235	288	288	266	266	187	187	281	283	251	255	296	296	277	279	222
99	48535	0	9C	10C	12G	12G	283	283	5	8	302	302	194	200	294	296	266	266	278	278	213	213	152	152	4	5	259	259	293	295	188	188	233	235	288	288	266	266	187	187	283	283	255	255	296	296	277	277	210
100	48535	0.6	9C	10C	12G	13G	283	283	8	8	302	302	194	194	294	294	266	266	282	282	231	231	154	154	4	5	259	259	293	295	188	188	231	235	288	290	266	266	187	187	281	281	0	0	0	0	0	0	0
101	48535	0.8	9C	9C	12G	12G	283	283	5	8	302	314	194	194	287	294	266	266	282	282	223	231	152	154	4	5	259	259	0	0	0	0	235	235	288	288	266	266	187	187	281	283	255	257	296	296	277	277	210
102	48535	0.6	9C	10C	13G	13G	283	283	5	8	302	314	194	200	287	294	266	266	278	284	213	223	152	152	4	5	259	259	293	295	188	188	233	235	288	288	266	266	187	187	281	283	251	255	296	296	277	279	222
103	48535	0.2	9C	9C	13G	13G	283	283	6	8	302	302	194	200	294	294	266	268	278	278	213	213	152	152	1	5	259	259	293	311	0	0	237	237	292	292	266	283	187	189	281	283	251	255	296	296	277	279	222
104	48535	0.6	9C	9C	12G	12G	283	283	8	8	302	302	200	200	294	294	266	266	278	278	213	213	152	152	5	5	259	259	293	293	0	0	235	235	288	288	266	266	187	187	283	283	255	255	296	296	277	277	222
105	48535	0.8	9C	9C	13G	13G	283	283	6	8	302	302	194	200	294	294	266	268	278	278	213	213	152	152	1	5	259	259	293	311	0	0	237	237	292	292	266	283	187	189	281	283	251	255	296	296	277	279	222
106	48535	0.8	9C	9C	12G	12G	283	283	8	8	302	302	200	200	294	294	266	266	278	278	213	213	152	152	5	5	259	259	293	293	0	0	235	235	288	288	266	266	187	187	283	283	255	255	296	296	277	277	222
107	48535	0.4	9C	10C	12G	13G	283	283	8	8	302	302	194	194	294	294	266	268	282	282	231	231	154	154	4	5	259	259	293	295	188	188	235	235	288	288	266	266	187	187	281	281	255	255	296	296	277	277	210
108	48535	0.8	9C	9C	13G	13G	283	283	0	0	302	302	194	194	294	294	266	268	282	282	231	231	154	154	4	5	259	259	293	295	188	188	235	235	288	288	266	266	187	187	281	281	255	255	296	296	277	277	210
109	48535	5.3	9C	9C	12G	13G	283	283	5	8	302	314	194	200	287	294	266	266	278	284	213	223	152	152	4	5	259	259	293	293	0	0	235	235	288	288	266	266	187	187	283	283	255	257	296	296	277	277	210
110	48535	0.4	9C	10C	13G	13G	283	283	5	8	302	302	194	200	294	294	266	266	278	282	213	231	152	154	5	5	259	259	293	293	0	0	235	235	288	288	266	266	187	187	281	283	255	255	296	296	277	277	222
111	48535	0.6	9C	9C	13G	13G	283	283	8	8	302	302	194	194	294	294	266	266	278	282	213	231	152	154	4	5	259	259	293	295	188	188	235	235	288	288	266	266	187	187	281	281	255	255	296	296	277	277	210
112	48535	0.8	9C	10C	13G	13G	283	283	5	8	302	302	194	200	294	294	266	266	278	282	213	231	152	154	5	5	259	259	290	293	188	188	229	235	288	296	266	266	187	187	281	283	255	255	296	296	277	287	222
113	48535	0.9	9C	9C	12G	13G	283	283	8	8	302	302	200	200	294	294	266	266	278	278	213	213	152	152	5	5	259	259	293	293	0	0	235	235	288	288	266	266	187	187	283	283	255	255	296	296	277	277	222
114	48535	0.9	9C	10C	13G	13G	283	283	3	8	302	302	194	194	294	294	266	270	282	282	231	231	154	154	4	5	259	259	293	293	0	0	235	235	288	290	266	266	187	187	281	283	255	255	296	296	277	277	210
115	48535	0.9	9C	10C	13G	13G	283	283	8	8	302	302	194	200	294	294	266	268	278	282	213	231	152	154	4	5	259	259	293	295	188	188	235	235	288	288	266	266	187	187	281	283	255	255	296	296	277	277	222
116	48535	0.9	9C	9C	12G	12G	283	283	5	8	302	314	194	194	287	294	266	266	282	282	223	231	152	154	4	5	259	259	293	295	188	188	233	235	288	288	266	266	187	187	281	281	251	255	296	296	277	279	210
117	48535	0.8	9C	9C	13G	13G	283	283	8	8	302	302	194	194	294	294	266	268	282	282	231	231	154	154	4	5	259	259	293	295	188	188	233	235	288	288	266	266	187	187	281	281	0	0	296	296	277	277	210
118	48535	0.4	9C	11C	12G	12G	283	283	5	8	302	314	194	194	287	294	266	266	282	282	223	231	152	154	4	5	259	259	293	293	0	0	235	235	288	288	266	266	187	187	281	283	255	255	296	296	277	277	210
119	48548	4.1	10C	10C	12G	13G	283	283	5	8	302	314	194	200	287	294	266	266	278	278	213	223	152	152	4	5	259	259	293	295	188	188	233	235	288	288	266	266	187	187	281	283	251	255	296	296	277	279	222
120	48548	4.2	10C	11C	12G	13G	283	283	6	8	302	302	194	200	294	294	266	266	0	0	213	231	152	154	5	5	259	259	293	293	0	0	0	0	288	288	266	266	187	187	0	0	0	0	296	296	277	277	210
121	48548	4.6	9C	11C	12G	12G	283	283	8	8	302	302	194	200	294	294	266	268	278	282	213	231	152	154	4	5	259	259	293	295	188	188	235	235	288	288	266	266	187	187	281	283	255	255	296	296	277	277	222
122	48548	4.8	9C	10C	12G	13G	283	283	6	8	302	302	194	200	294	294	266	266	278	282	213	231	152	154	5	5	259	259	293	293	0	0	235	235	288	288	266	266	187	187	283	283	251	255	296	296	277	277	210
123	48548	4.7	9C	11C	12G	13G	283	283	8	8	302	302	194	200	294	294	266	266	278	278	213	213	152	152	4	5	259	259	293	295	188	188	235	235	288	288	266	266	185	187	281	283	255	255	296	296	277	277	222
124	48548	4.8	9C	9C	12G	12G	283	283	0	0	302	302	194	200	294	296	266	266	278	278	213	213	152	152	4	5	259	259	0	0	188	188	233	235	288	288	266	266	187	187	283	283	255	255	296	296	277	277	210
125	48548	4.4	9C	10C	12G	12G	283	283	5	8	302	302	194	200	294	294	266	266	278	282	213	231	152	154	5	5	259	259	293	293	0	0	235	235	0	0	266	266	187	187	281	283	255	255	296	296	277	277	222
126	48548	4.8	9C	10C	12G	13G	283	283	5	8	302	302	194	200	294	294	266	268	278	278	213	213	152	152	1	5	259	259	293	295	188	188	233	235	288	288	266	266	185	187	283	283	255	255	296	296	277	277	222
127	48548	4	9C	10C	12G	13G	283	283	5	8	302	314	194	200	287	294	266	266	278	284	213	223	152	152	4	5	259	259	293	293	0	0	235	235	288	288	266	266	187	187	283	283	255	257	296	296	277	277	210
128	48548	4.2	9C	9C	12G	13G	283	283	8	8	302	302	194	200	294	294	266	268	278	282	213	231	152	154	4	5	259	259	293	295	188	188	233	235	288	288	266	266	187	187	281	283	255	255	296	296	277	277	210
129	48548	4.9	9C	10C	12G	12G	283	283	8	8	302	302	194	200	294	294	266	266	278	282	213	231	152	154	5	5	259	259	293	293	0	0	235	235	288	288	266	266	187	187	281	283	255	255	296	296	277	277	210
130	48548	4.7	9C	10C	12G	13G	283	283	8	8	302	302	194	200	294	294	266	266	278	282	0	0	152	154	5	5	259	259	293	293	0	0	235	235	288	288	266	266	185	187	281	283	255	255	296	296	277	277	210
131	48548	4.5	9C	10C	12G	12G	283	283	5	8	302	314	194	200	287	294	266	266	278	284	213	223	152	152	4	5	259	259	293	295	188	188	233	235	288	288	266	266	187	187	281	283	251	255	296	296	277	279	222
132	48548	4.7	8C	10C	12G	12G	283	283	5	8	302	302	194	200	294	296	266	268	0	0	213	213	152	154	4	5	259	259	293	295	0	0	235	235	288	288	266	266	0	0	0	0	255	255	296	296	277	287	222
133	48548	4.5	9C	9C	12G	13G	283	283	5	8	302	302	194	200	294	294	266	268	278	282	213	231	152	154	4	5	259	259	293	309	186	186	237	237	288	288	266	266	187	187	271	283	251	255	296	298	277	277	218
134	48548	4.1	9C	11C	12G	12G	0	0	0	0	0	0	0	0	0	0	0	0	0	0	0	0	0	0	0	0	0	0	0	0	0	0	0	0	0	0	0	0	0	0	0	0	0	0	0	0	0	0	0
135	48548	0.4	9C	9C	12G	13G	283	283	0	0	302	302	194	200	294	294	266	266	278	282	213	231	152	154	5	5	259	259	293	293	0	0	235	235	288	288	266	266	187	187	281	283	255	255	296	296	277	277	210
136	48548	0.8	9C	10C	12G	13G	283	283	5	8	302	302	194	200	294	294	266	268	278	282	213	231	152	154	4	5	259	259	293	309	186	186	237	237	288	288	266	266	187	187	271	283	0	0	296	298	277	277	218
137	48548	0.8	9C	9C	12G	12G	283	283	8	8	302	302	194	200	294	294	266	266	278	282	213	231	152	154	5	6	259	259	293	293	0	0	235	235	288	288	266	266	187	187	281	283	255	255	296	296	277	277	210
138	48548	0.3	9C	10C	12G	13G	283	283	8	8	302	302	194	200	294	294	266	266	278	278	213	213	152	152	4	5	259	259	293	295	188	188	235	235	288	288	266	266	187	187	281	283	255	255	296	296	277	277	222
139	48548	0.2	9C	10C	12G	13G	283	283	0	0	302	302	194	200	294	294	266	266	278	278	213	213	152	152	4	5	259	259	293	295	188	188	235	235	288	288	266	266	187	187	281	283	255	255	296	296	277	277	222
140	48548	0.4	8C	9C	12G	13G	283	283	6	8	302	302	194	200	294	294	266	266	278	282	213	231	152	154	5	5	259	259	293	293	0	0	235	235	288	288	266	266	187	187	283	283	251	255	296	296	277	277	210
141	48548	0.9	9C	9C	12G	13G	283	283	8	8	302	302	194	200	294	294	266	266	278	278	213	213	152	152	4	5	259	259	293	295	188	188	235	235	288	288	266	266	187	187	281	283	255	255	296	296	277	277	222
142	48548	0.6	9C	10C	12G	12G	283	283	8	8	302	302	194	200	294	294	266	266	278	278	213	213	152	152	4	5	259	259	293	295	188	188	235	235	288	288	266	266	187	187	281	283	255	255	296	296	277	277	222
143	48548	5.1	9C	12C	12G	12G	283	283	2	8	302	302	194	200	294	294	266	266	278	282	213	233	152	154	5	5	259	259	293	293	0	0	235	235	288	288	266	266	187	187	283	283	0	0	296	296	277	277	222
144	48548	0.4	9C	10C	12G	12G	283	283	8	8	302	302	200	200	294	294	266	266	278	278	213	213	152	152	5	5	259	259	293	293	0	0	235	235	288	288	266	266	187	187	283	283	255	255	296	296	277	277	222
145	48548	0.4	9C	10C	12G	13G	283	283	5	8	302	314	194	200	287	294	266	266	278	284	213	223	152	152	4	5	259	259	293	295	188	188	233	235	288	288	266	266	187	187	281	283	255	255	296	296	277	279	222
146	48548	0.7	9C	9C	12G	13G	283	283	8	8	302	302	194	200	294	294	266	266	278	278	213	213	152	152	4	5	259	259	293	295	188	188	235	235	288	288	266	266	187	187	281	283	255	255	296	296	277	277	222
147	48548	0.7	10C	12C	12G	13G	283	283	8	8	302	302	194	200	294	294	266	268	278	282	213	231	152	154	4	5	259	259	293	295	188	188	235	235	288	288	266	266	187	187	281	283	255	255	296	296	277	277	222
148	48548	0.8	9C	9C	12G	12G	283	283	5	8	302	312	194	200	287	294	0	0	278	278	213	219	152	152	4	5	259	259	293	295	188	188	235	235	288	288	266	266	187	187	281	283	255	255	296	296	277	277	210
149	48548	5	9C	9C	12G	12G	283	283	5	8	302	314	194	200	287	294	266	266	278	284	213	223	152	152	4	5	259	259	293	293	0	0	235	235	288	288	266	266	187	187	283	283	255	257	296	296	277	277	210
150	48548	0.8	9C	10C	12G	12G	283	283	8	8	302	302	194	200	294	294	266	268	278	282	213	231	152	154	4	5	259	259	293	295	188	188	235	235	288	288	266	266	185	187	281	283	255	255	296	296	277	277	222
151	48548	6.2	9C	10C	12G	12G	283	283	8	8	302	302	194	200	294	294	266	268	278	282	213	231	152	154	4	5	259	259	293	295	188	188	235	235	288	288	266	266	187	187	281	283	255	255	296	296	277	277	222
152	48548	0.8	8C	9C	12G	13G	283	283	8	8	302	302	194	200	294	294	266	268	278	282	213	231	152	154	4	5	259	259	293	295	188	188	233	235	288	288	266	266	187	187	281	283	255	255	296	296	277	277	210
153	48548	0.8	10C	11C	12G	13G	283	283	5	8	302	312	194	200	287	294	264	266	278	278	213	219	152	152	4	5	259	259	293	295	188	188	235	235	288	288	266	266	187	187	281	283	255	255	296	296	277	277	210
154	48548	5.8	9C	10C	12G	12G	283	283	5	8	302	302	194	200	294	294	266	266	278	282	213	231	152	152	5	5	259	259	293	293	0	0	233	235	288	288	266	268	187	191	271	283	251	255	296	298	277	277	218
155	48548	6	9C	9C	12G	13G	283	283	5	8	302	314	194	200	287	294	266	266	278	278	213	223	152	152	4	5	259	259	293	293	0	0	235	235	288	288	266	266	187	187	283	283	255	257	296	296	277	277	210
156	48548	0.6	9C	11C	12G	13G	283	283	5	8	302	314	194	200	287	294	266	266	278	284	213	223	152	152	4	5	259	259	293	293	0	0	235	235	288	288	266	266	185	187	283	283	255	255	296	296	277	277	210
157	48548	0.6	9C	9C	12G	12G	283	283	5	8	302	312	194	200	287	294	264	266	278	282	213	219	152	152	4	5	259	259	293	295	188	188	235	235	288	288	266	266	187	187	281	283	255	255	296	296	277	277	210
158	48548	0.5	9C	9C	12G	13G	283	283	3	8	302	302	194	200	294	294	266	270	278	282	213	231	152	154	4	5	259	259	293	293	0	0	235	235	288	288	266	266	187	187	283	283	255	255	296	296	277	277	210
159	48548	0.9	8C	10C	12G	13G	283	283	0	0	302	314	194	200	289	296	266	266	278	282	213	223	152	154	4	5	259	259	293	295	188	188	233	235	288	288	266	266	187	187	281	281	251	255	296	296	277	279	210
160	48548	5.1	9C	10C	12G	13G	283	283	6	8	0	0	194	200	294	294	266	266	278	282	213	231	152	154	5	5	259	259	293	293	0	0	235	235	288	288	266	266	187	187	283	283	251	255	296	296	277	277	210
161	48548	5.8	9C	9C	12G	12G	283	283	8	8	302	302	194	200	289	296	266	266	278	282	213	231	152	154	5	6	259	259	293	293	0	0	0	0	288	288	266	266	187	187	281	283	255	255	296	296	277	277	210
162	48548	0.7	9C	10C	12G	12G	283	283	5	8	302	314	0	0	287	294	266	266	278	284	213	223	152	152	4	5	259	259	293	295	188	188	233	235	288	288	266	266	187	187	281	283	251	255	296	296	277	279	222
163	48548	0.8	9C	10C	12G	12G	283	283	8	8	302	302	194	200	0	0	266	266	278	278	213	213	152	152	4	5	259	259	293	295	188	188	235	235	288	288	266	266	187	187	281	283	255	255	296	296	277	277	222
164	48548	0.8	9C	10C	12G	13G	283	283	0	0	302	302	194	200	294	294	266	268	278	282	213	231	152	154	4	5	259	259	293	295	188	188	235	235	288	288	266	266	187	187	281	283	255	255	296	296	277	277	222
165	48548	0.8	9C	10C	12G	12G	283	283	8	8	302	302	200	200	294	294	266	266	278	278	213	213	152	152	5	5	259	259	293	293	188	188	235	235	288	288	266	266	187	187	283	283	255	255	296	296	277	277	222
166	48548	5.4	7C	9C	12G	13G	283	283	8	8	302	302	194	200	294	294	266	268	278	282	213	231	152	154	4	5	259	259	293	295	188	188	233	235	288	288	266	266	187	187	281	283	255	255	296	296	277	277	210
167	48548	0.9	9C	9C	12G	13G	283	283	8	8	302	310	194	200	294	294	266	266	278	284	213	223	152	152	5	5	259	259	293	295	0	0	233	235	288	288	266	268	187	191	281	283	255	255	296	296	277	281	222
168	48548	0.7	9C	10C	12G	12G	283	283	5	8	302	314	194	200	0	0	266	266	278	284	213	223	152	152	4	5	259	259	293	295	188	188	233	235	288	288	266	266	187	187	281	283	0	0	296	296	277	279	222
169	48548	0.8	9C	10C	12G	12G	283	283	8	8	302	302	200	200	294	294	266	266	278	278	213	213	152	152	5	5	259	259	290	293	188	188	235	235	288	288	266	266	187	187	283	283	255	255	296	296	277	277	222
170	48548	5.5	7C	9C	12G	13G	283	283	0	0	302	302	194	200	294	294	266	268	278	278	213	213	152	152	1	5	259	259	293	311	186	186	237	237	288	292	266	283	187	189	281	283	251	255	296	296	277	279	222
171	48548	0.5	9C	9C	12G	13G	283	283	8	8	302	302	194	200	294	294	266	266	278	282	213	231	152	154	5	5	257	259	290	293	0	0	235	235	288	288	266	266	187	187	281	283	255	255	296	296	277	277	210
172	48548	0.5	10C	10C	12G	12G	283	283	5	8	302	314	194	200	287	294	266	266	278	284	213	223	152	152	4	5	259	259	293	295	188	188	233	235	288	288	266	266	187	187	281	283	251	255	296	296	277	279	222
173	48548	0.7	7C	10C	12G	12G	283	283	5	8	302	314	194	200	287	294	266	266	0	0	213	223	152	152	4	5	259	259	293	295	188	188	0	0	288	288	266	266	187	187	281	283	251	255	296	296	277	279	222
174	48548	5.6	9C	10C	12G	12G	283	283	8	8	302	302	194	200	0	0	266	266	278	278	213	213	152	152	4	5	259	259	293	295	188	188	235	235	288	288	266	266	187	187	281	283	255	255	296	296	277	277	222
175	48548	0.6	9C	10C	12G	13G	283	283	0	0	302	302	194	200	294	294	266	266	278	282	213	231	152	154	5	5	259	259	293	293	0	0	235	235	288	288	266	266	187	187	281	283	255	255	296	296	277	277	210
176	48548	0.8	9C	10C	12G	12G	283	283	8	8	302	302	200	200	294	294	266	266	278	278	213	213	152	152	5	5	259	259	293	293	0	0	235	235	288	288	266	266	187	187	283	283	255	255	296	296	277	277	222
177	48548	0.9	9C	10C	12G	12G	283	283	8	8	302	302	194	200	294	294	266	266	278	282	213	231	152	154	5	5	259	259	293	293	0	0	235	235	288	288	266	266	187	187	281	283	255	257	296	296	277	277	210
178	48548	0.6	9C	10C	12G	12G	283	283	0	0	302	302	200	200	294	294	266	266	278	278	213	213	152	152	5	5	259	259	293	293	0	0	235	235	288	288	266	266	187	187	283	283	255	255	296	296	277	277	222
179	48548	0.3	9C	11C	12G	13G	283	283	0	0	302	302	200	200	294	294	266	266	278	282	213	213	152	152	5	5	259	259	293	293	0	0	235	235	288	288	266	266	187	187	283	283	255	255	296	296	277	277	222
180	48548	0.9	8C	9C	12G	12G	283	283	0	0	302	302	194	200	294	294	266	266	278	282	213	231	152	154	5	5	259	259	293	293	0	0	235	235	288	288	266	266	187	187	283	283	251	255	296	296	277	277	210
181	48548	0.9	9C	10C	12G	13G	283	283	5	8	302	314	194	200	287	294	266	266	278	284	213	223	152	152	4	5	259	259	293	295	188	188	233	235	288	288	266	266	187	187	281	283	251	255	296	296	277	279	222
182	48548	0.9	9C	10C	12G	13G	283	283	8	8	302	302	194	200	294	294	266	268	278	282	213	231	152	154	4	5	259	259	293	295	188	188	235	235	288	288	266	266	185	187	281	283	251	255	296	296	277	279	222
183	48548	0	10C	11C	12G	12G	283	283	5	8	302	314	194	200	287	294	266	266	278	284	213	223	152	152	4	5	259	259	293	295	188	188	233	235	288	288	266	266	187	187	281	283	251	255	296	296	277	279	222
184	48548	5.3	9C	9C	12G	13G	283	283	0	0	302	302	194	200	294	294	266	266	278	278	213	213	152	152	4	5	259	259	293	295	188	188	235	235	288	288	266	266	187	187	281	283	255	255	296	296	277	277	222
185	48548	0.4	9C	10C	12G	12G	283	283	8	8	302	302	194	200	294	294	266	268	278	282	213	231	152	154	4	5	259	259	293	295	188	188	235	235	288	288	266	266	187	187	281	283	255	255	296	296	277	277	222
186	48548	0.7	9C	10C	12G	12G	283	283	5	8	302	312	194	200	287	294	264	266	278	278	213	219	152	152	4	5	259	259	293	295	188	188	235	235	288	288	266	266	187	187	281	283	255	255	296	296	277	277	210
187	48548	0.8	9C	10C	12G	12G	283	283	8	8	302	302	194	200	294	294	266	268	278	282	213	231	152	154	4	5	259	259	293	295	188	188	235	235	288	288	266	266	187	187	281	283	255	255	296	296	277	277	222
188	48548	0.9	9C	9C	12G	12G	283	283	8	8	302	302	200	200	294	294	266	266	278	278	213	213	152	152	5	5	259	259	293	293	0	0	235	235	288	288	266	266	187	187	283	283	255	255	296	296	277	277	222
189	48548	0.2	8C	9C	12G	12G	283	283	8	8	302	302	0	0	294	294	266	266	278	278	213	213	152	152	4	5	259	259	293	295	188	188	235	235	288	288	266	266	187	187	281	283	0	0	296	296	277	277	222
190	48548	0.8	9C	9C	12G	12G	283	283	8	8	302	302	194	200	294	294	266	266	278	284	213	213	152	152	4	5	259	259	293	295	188	188	235	235	288	288	266	266	187	187	281	283	255	255	296	296	277	277	222
191	48548	0.9	8C	9C	12G	12G	283	283	5	8	302	302	194	200	294	296	266	268	278	282	213	231	152	154	4	5	259	259	293	295	188	188	235	235	288	288	266	266	187	187	271	283	0	0	296	296	277	287	222
192	48548	0.2	9C	9C	12G	13G	283	283	0	0	302	302	194	200	294	294	266	270	278	282	213	231	152	154	4	5	259	259	293	293	0	0	235	235	288	288	266	266	187	187	283	283	255	255	296	296	277	277	210
193	48548	0.4	9C	9C	12G	12G	281	281	6	8	302	302	194	200	294	294	266	266	278	282	213	231	152	154	5	5	259	259	293	293	0	0	0	0	288	288	266	266	187	187	0	0	0	0	296	296	277	277	210
194	48548	0.7	9C	9C	12G	12G	283	283	8	8	302	302	194	200	294	294	266	266	278	278	213	213	152	152	5	5	259	259	293	293	0	0	0	0	288	288	266	266	187	187	283	283	255	255	296	296	277	277	222
195	48548	0.8	9C	9C	12G	12G	283	283	5	8	302	314	194	200	287	294	266	266	278	284	213	223	152	152	4	5	259	259	293	293	0	0	0	0	0	0	266	266	187	187	0	0	0	0	296	296	277	277	210
196	48548	0.8	9C	10C	12G	12G	283	283	8	8	302	302	194	200	294	294	266	266	278	278	213	213	152	152	5	5	259	259	293	293	0	0	0	0	0	0	266	266	187	187	281	283	0	0	296	296	277	277	222
197	48578	4.1	9C	9C	13G	13G	283	283	0	0	302	314	194	194	287	294	266	266	282	282	223	231	152	154	4	5	259	259	293	293	0	0	235	235	288	288	266	266	187	187	281	283	255	257	296	296	277	277	210
198	48578	4.7	9C	9C	13G	13G	283	283	5	5	302	314	194	200	287	294	266	266	278	284	213	223	152	152	4	5	259	259	293	293	0	0	0	0	0	0	266	266	187	187	283	283	255	257	296	296	277	277	210
199	48578	4.4	9C	10C	13G	13G	283	283	5	5	302	314	194	194	287	294	266	268	278	284	213	223	152	152	1	4	259	259	295	295	188	188	0	0	288	288	266	266	187	187	281	283	251	255	296	296	277	279	222
200	48578	4.2	9C	9C	13G	13G	283	283	0	0	302	314	194	194	287	294	266	266	282	282	223	231	152	154	4	5	259	259	293	293	0	0	235	235	288	288	266	266	187	187	281	283	255	257	296	296	277	277	210
201	48578	4.8	9C	9C	13G	13G	283	283	5	8	302	314	194	194	287	294	266	268	282	282	223	231	152	154	4	4	259	259	293	295	188	188	233	235	288	288	266	266	187	187	281	283	255	257	296	296	277	277	210
202	48578	4.3	9C	9C	13G	13G	283	283	5	8	302	314	194	194	287	294	266	266	282	282	223	231	152	154	4	5	257	259	293	293	0	0	235	235	288	288	266	266	187	187	281	283	255	257	296	296	277	277	210
203	48578	4.1	9C	10C	13G	13G	283	283	5	5	302	314	194	194	287	294	266	268	278	284	213	223	152	152	1	4	257	259	293	295	188	188	0	0	288	288	266	266	187	187	281	283	251	255	296	296	277	279	222
204	48578	4.6	9C	10C	13G	13G	283	283	5	5	312	314	194	194	287	287	266	266	0	0	223	223	152	152	4	4	257	259	293	295	188	188	233	235	288	288	266	266	187	187	281	283	251	257	296	296	277	279	210
205	48578	4.4	9C	11C	13G	13G	283	283	5	6	302	314	194	194	287	294	266	266	282	282	223	231	152	154	4	5	257	259	293	293	0	0	235	235	288	288	266	266	187	187	283	283	251	257	296	296	277	277	210
206	48578	4.1	9C	10C	13G	13G	283	283	5	8	302	302	194	194	294	294	266	268	278	282	213	231	152	154	1	5	259	259	293	295	188	188	233	235	288	288	266	266	187	187	281	283	255	255	296	296	277	277	210
207	48578	4.6	9C	10C	13G	13G	283	283	0	0	302	314	194	194	287	294	266	268	278	284	213	223	152	152	1	4	259	259	293	295	188	188	0	0	0	0	266	266	187	187	283	283	255	257	296	296	277	277	210
208	48578	4	9C	9C	13G	13G	283	283	5	8	302	314	194	194	287	294	266	266	0	0	213	223	152	152	4	4	257	259	293	295	188	188	235	235	288	288	266	266	187	187	281	283	255	257	296	296	277	277	210
209	48578	4.5	10C	10C	13G	13G	283	283	5	5	314	314	194	194	287	287	266	266	0	0	223	223	152	152	4	4	257	259	293	295	188	188	233	235	288	288	266	266	187	187	281	283	251	257	296	296	277	279	210
210	48578	4.3	8C	10C	13G	13G	283	283	5	5	302	302	194	194	294	296	268	268	0	0	213	231	152	154	1	4	259	259	295	295	188	188	233	235	288	288	266	266	187	187	271	283	255	255	296	296	277	287	222
211	48578	4	9C	9C	13G	13G	283	283	5	5	302	314	194	194	287	294	266	268	282	284	223	231	152	154	4	4	259	259	293	295	188	188	233	235	288	290	266	268	187	191	281	283	255	257	296	296	277	277	210
212	48578	4.2	9C	9C	13G	13G	283	283	5	6	302	314	194	194	287	294	266	266	282	282	223	231	152	154	4	5	259	259	293	293	0	0	235	235	288	288	266	266	187	187	283	283	251	257	296	296	277	277	210
213	48578	4.7	9C	10C	13G	13G	283	283	5	5	302	302	194	194	294	294	268	268	278	282	213	231	152	154	1	4	259	259	295	295	188	188	0	0	0	0	266	266	187	187	281	283	255	255	296	296	277	277	210
214	48578	4	9C	11C	13G	13G	283	283	5	5	302	314	194	194	287	294	266	268	278	284	213	223	152	152	1	4	259	259	293	295	0	0	235	235	288	288	266	266	187	187	283	283	255	255	296	296	277	277	210
215	48578	4.4	10C	10C	13G	13G	283	283	5	9	302	302	194	194	294	294	268	268	278	282	213	231	152	154	1	4	259	259	295	295	188	188	233	235	288	288	266	266	185	187	281	283	255	255	296	296	277	277	222
216	48578	4.7	9C	9C	13G	13G	283	283	5	5	302	314	194	194	287	294	266	266	282	282	223	231	152	154	4	5	259	259	293	293	0	0	233	235	0	0	266	268	187	191	271	283	251	257	296	298	277	277	210
217	48578	4.6	9C	10C	13G	13G	283	283	5	8	302	314	194	194	294	294	266	268	278	278	213	213	152	152	1	4	259	259	295	295	188	188	233	235	288	288	266	266	187	187	281	283	255	255	296	296	277	277	222
218	48578	4.9	9C	10C	13G	13G	283	283	5	5	302	314	194	194	287	294	266	268	278	284	213	223	152	152	1	4	259	259	295	295	188	188	0	0	288	288	266	266	187	187	281	283	251	255	296	296	277	279	222
219	48578	4.1	9C	9C	13G	13G	283	283	5	6	302	314	194	194	287	294	266	268	278	284	213	223	152	152	1	4	259	259	0	0	186	186	237	237	288	292	266	283	187	189	281	283	251	257	296	296	277	279	210
220	48578	4.4	9C	10C	13G	13G	283	283	5	6	302	302	194	194	294	294	268	268	278	278	213	213	152	152	1	1	259	259	295	311	188	188	0	0	288	288	266	266	187	189	281	283	251	255	296	296	277	277	210
221	48578	4	9C	10C	13G	13G	283	285	5	5	302	302	194	194	294	294	268	268	278	282	213	231	152	152	1	3	259	259	295	295	188	188	0	0	288	292	266	274	181	187	283	283	0	0	296	298	277	277	210
222	48578	4.5	9C	10C	12G	13G	283	283	5	8	302	314	194	194	0	0	266	266	282	284	223	229	152	154	4	5	259	259	293	293	188	188	235	235	0	0	266	266	187	187	281	283	0	0	296	296	277	277	210
223	48578	4.3	9C	10C	13G	13G	283	283	5	8	302	302	194	194	294	294	266	268	278	278	213	213	152	152	1	5	259	259	293	295	188	188	233	235	288	288	266	266	187	187	281	283	255	255	296	296	277	277	210
224	48578	4.4	9C	9C	13G	13G	283	283	5	5	314	314	194	194	287	287	266	266	0	0	223	223	152	152	4	4	259	259	293	293	188	188	235	235	288	294	266	266	187	187	283	283	0	0	296	296	277	277	210
225	48578	4.2	8C	9C	13G	13G	283	283	2	5	302	314	194	194	287	294	266	266	282	282	223	233	152	154	4	5	259	259	293	293	0	0	235	235	288	288	266	266	187	187	283	283	255	257	296	296	277	277	210
226	48578	4.3	9C	11C	13G	13G	283	283	5	5	302	314	194	194	287	294	266	268	282	282	223	231	152	154	2	4	259	259	293	299	0	0	235	235	288	294	266	266	183	187	281	283	255	257	296	296	277	277	210
227	48578	4.7	9C	10C	13G	13G	283	283	5	8	302	302	194	194	294	294	266	268	278	278	213	213	152	152	1	4	259	259	295	295	188	188	233	235	288	288	266	266	187	187	283	283	255	255	296	296	277	277	210
228	48578	4.5	9C	10C	13G	13G	283	283	5	5	314	314	194	194	287	287	266	266	0	0	223	223	152	152	4	4	259	259	293	295	188	188	233	235	288	288	266	266	187	187	281	283	251	257	296	296	277	279	210
229	48578	4.4	9C	10C	13G	13G	283	283	5	8	302	302	194	200	294	294	266	268	278	278	213	213	152	152	1	5	259	259	293	295	188	188	233	235	288	288	266	266	185	187	283	283	255	255	296	296	277	277	222
230	48578	4.8	9C	9C	13G	13G	283	283	5	6	302	314	194	194	287	294	266	268	278	284	213	223	152	152	1	4	259	259	0	0	186	186	237	237	288	292	266	283	187	189	281	283	251	257	296	296	277	279	210
231	48578	4.7	9C	10C	13G	13G	283	283	0	0	302	302	194	194	294	294	266	268	278	282	213	231	152	154	1	5	0	0	293	295	188	188	233	235	288	288	266	266	187	187	281	283	255	255	296	296	277	277	210
232	48578	4.8	8C	10C	12G	13G	283	283	5	8	302	302	194	194	294	294	268	268	278	282	213	231	152	154	1	4	259	259	295	295	188	188	233	235	288	288	266	266	185	187	281	283	255	255	296	296	277	277	210
233	48578	4.4	9C	9C	13G	13G	283	283	5	5	302	314	194	194	287	294	266	266	0	0	213	223	152	152	1	4	259	259	293	305	186	186	237	237	288	294	266	266	187	187	281	283	255	257	296	296	277	277	210
234	48578	0.6	9C	10C	13G	13G	283	283	5	5	302	302	194	194	294	294	266	268	278	282	213	231	152	154	0	0	259	259	293	295	188	188	235	235	288	288	266	266	187	187	281	283	255	255	296	296	277	279	210
235	48578	5.1	9C	9C	13G	13G	283	283	5	5	314	314	194	194	287	287	266	266	0	0	223	223	152	152	4	4	259	259	293	293	0	0	235	235	288	288	266	266	187	187	283	283	0	0	296	296	277	277	210
236	48578	5.3	9C	10C	13G	13G	283	283	5	6	302	302	194	194	294	294	266	268	278	282	213	231	152	154	1	5	259	259	293	295	188	188	233	235	288	288	266	266	185	187	283	283	251	255	296	296	277	277	210
237	48578	0.9	9C	9C	13G	13G	283	283	5	8	302	314	194	194	287	294	266	268	282	282	223	231	152	154	4	4	259	259	293	295	188	188	233	235	288	288	266	266	187	187	281	283	255	257	296	296	277	277	210
238	48578	5.4	9C	10C	13G	13G	283	283	5	8	302	302	194	200	294	294	266	268	278	278	213	213	152	152	1	5	259	259	293	295	188	188	233	235	288	288	266	266	187	187	283	283	255	255	296	296	277	277	222
239	48578	5.1	9C	10C	13G	13G	283	283	5	5	314	314	194	194	287	287	266	266	0	0	223	223	152	152	4	4	259	259	293	293	186	186	235	235	288	288	266	266	185	187	283	283	257	257	296	296	277	277	210
240	48578	5.2	9C	10C	13G	13G	283	283	5	6	302	302	194	194	294	294	266	268	278	282	213	231	152	154	1	5	259	259	293	295	188	188	233	235	288	288	266	266	187	187	283	283	251	255	296	296	277	277	210
241	48578	0.9	9C	9C	13G	13G	283	283	5	8	302	314	194	194	287	294	266	266	278	284	213	223	152	152	4	4	259	259	293	295	188	188	235	235	288	288	266	266	187	187	281	283	255	257	296	296	277	277	210
242	48578	5.8	9C	10C	13G	13G	283	283	5	8	302	302	194	194	294	294	268	268	278	282	213	231	152	154	0	0	259	259	295	295	188	188	0	0	288	288	266	268	187	191	281	283	255	263	296	296	277	277	210
243	48578	0.8	9C	10C	13G	13G	283	283	5	8	302	312	194	194	287	294	266	268	278	282	213	231	152	154	1	1	259	259	290	295	188	188	0	0	288	294	266	266	187	187	283	283	249	255	296	317	277	277	222
244	48578	5.5	9C	10C	13G	13G	283	283	5	8	302	302	194	194	294	294	266	268	278	282	213	231	152	154	1	5	259	259	293	295	188	188	0	0	288	288	266	266	187	187	283	283	255	255	296	296	277	277	210
245	48578	0.8	9C	9C	13G	13G	283	283	5	8	302	314	194	200	287	294	266	266	278	284	213	223	152	152	4	5	259	259	293	293	0	0	235	235	288	288	266	266	187	187	283	283	255	257	296	296	277	277	210
246	48578	0.9	10C	11C	13G	13G	283	283	5	8	302	302	194	194	294	294	268	268	278	282	213	231	152	154	1	4	259	259	295	295	188	188	233	235	288	288	266	266	187	187	281	283	255	255	296	296	277	277	222
247	48578	0.8	9C	10C	13G	13G	283	283	5	5	312	314	194	194	287	289	264	266	0	0	219	223	152	152	2	4	259	259	293	295	0	0	233	235	288	288	266	268	187	191	281	283	257	257	296	298	277	277	210
248	48578	0.9	9C	10C	13G	13G	276	283	4	5	302	302	194	194	294	294	266	268	278	282	213	231	152	154	1	5	259	259	293	295	188	188	233	235	288	288	266	266	185	187	281	283	255	255	296	296	277	277	210
249	48578	0.8	9C	9C	13G	13G	283	283	5	8	302	314	194	194	0	0	266	266	282	282	223	231	152	154	4	5	259	259	293	293	0	0	235	235	288	288	266	266	187	187	281	283	255	257	296	296	277	277	210
250	48578	0.5	9C	10C	13G	13G	283	283	5	8	302	302	194	200	294	294	0	0	278	278	213	213	152	152	1	5	259	259	293	295	188	188	233	235	288	288	266	266	185	187	283	283	255	255	296	296	277	277	222
251	48578	0.6	9C	9C	13G	13G	283	283	5	8	302	314	194	200	287	294	266	266	278	284	213	223	152	152	4	5	259	259	293	293	0	0	235	235	288	288	266	266	187	187	283	283	255	257	296	296	277	277	210
252	48578	0.4	8C	9C	13G	13G	283	283	5	5	302	314	194	194	287	296	266	268	282	284	223	231	152	154	4	4	259	259	293	295	0	0	235	235	288	288	266	266	185	187	271	283	257	257	296	296	277	287	210
253	48578	0.7	9C	10C	13G	13G	283	283	5	8	302	302	194	194	294	294	266	268	278	278	213	213	152	152	1	4	259	259	295	295	188	188	233	235	288	288	266	266	187	187	281	283	255	255	296	296	277	277	222
254	48578	0.6	9C	9C	13G	13G	283	283	5	8	312	314	194	194	287	287	266	266	0	0	213	223	152	152	4	4	259	259	293	295	188	188	233	235	288	288	266	266	187	187	283	283	255	257	296	298	277	277	210
255	48578	0.6	9C	10C	13G	13G	283	283	5	8	302	314	194	194	287	294	266	268	282	282	223	231	152	154	4	4	259	259	293	295	188	188	235	235	288	288	266	266	187	187	281	283	255	257	296	296	277	277	210
256	48578	5.3	9C	10C	13G	13G	283	283	5	8	302	302	194	194	294	294	266	268	278	282	213	229	152	154	1	5	259	259	293	295	188	188	233	235	288	288	266	266	187	187	281	283	255	255	296	296	277	277	222
257	48578	0.7	9C	10C	13G	13G	283	283	3	5	302	314	194	194	287	294	266	270	282	282	223	231	152	154	4	6	259	259	293	293	188	188	235	235	288	288	266	266	187	187	283	283	0	0	296	296	277	277	210
258	48578	0.8	9C	9C	13G	13G	283	283	5	8	302	302	194	194	294	294	266	268	278	282	213	231	152	154	1	5	259	259	293	295	188	188	233	235	288	288	266	266	187	187	281	283	255	255	296	296	277	277	210
259	48578	0.5	9C	9C	12G	13G	283	283	0	0	302	314	194	194	287	294	266	266	282	282	223	231	152	154	4	5	259	259	293	293	0	0	235	235	288	288	266	266	187	187	281	283	255	257	296	296	277	277	210
260	48578	5.1	9C	10C	13G	13G	283	283	5	8	302	302	194	194	294	294	268	268	278	282	213	231	152	154	1	4	259	259	295	295	188	188	233	235	288	288	266	266	187	187	281	283	255	255	296	296	277	277	222
261	48578	0.1	9C	9C	13G	13G	283	283	5	5	314	314	194	194	287	287	266	266	0	0	223	223	152	152	4	4	259	259	293	293	186	186	235	235	288	288	266	266	187	187	283	283	0	0	296	296	277	277	210
262	48578	0.8	10C	11C	12G	13G	283	283	5	8	302	302	194	194	0	0	268	268	278	282	213	231	152	154	1	4	259	259	295	295	188	188	233	235	288	288	266	266	187	187	281	283	255	255	296	296	277	277	222
263	48578	0.8	9C	9C	13G	13G	283	283	5	8	312	314	194	194	287	287	266	266	0	0	213	223	152	152	0	0	259	259	293	295	188	188	0	0	288	288	266	266	185	187	283	283	255	257	296	298	277	277	210
264	48578	5.4	8C	10C	13G	13G	283	283	5	5	302	302	194	194	294	296	268	268	278	282	213	231	152	154	1	4	259	259	293	295	188	188	233	235	288	288	266	266	187	187	271	283	255	255	296	296	277	287	222
265	48578	0.2	9C	9C	13G	13G	283	283	5	8	302	314	194	200	287	294	266	266	278	284	213	223	152	152	4	5	259	259	293	293	0	0	235	235	288	288	266	266	187	187	283	283	0	0	296	296	277	277	210
266	48578	0.9	9C	11C	13G	13G	283	283	5	5	302	314	194	194	287	294	266	266	282	282	223	231	152	154	4	5	259	259	293	293	0	0	235	235	288	288	266	266	187	187	281	283	255	257	296	296	277	277	210
267	48578	5.7	9C	10C	13G	13G	283	283	5	5	302	314	194	194	287	294	266	268	278	284	213	223	152	152	0	0	259	259	293	295	0	0	233	235	288	288	266	266	187	187	281	283	255	257	296	296	277	277	210
268	48578	0.4	9C	9C	13G	13G	283	283	5	5	312	314	194	194	287	287	264	266	0	0	219	223	152	152	4	4	259	259	293	295	188	188	235	235	288	288	266	266	187	187	281	283	0	0	296	296	277	277	210
269	48578	0.5	9C	10C	13G	13G	283	283	5	5	302	314	194	194	287	294	266	268	278	284	213	223	152	152	1	4	259	259	293	295	188	188	0	0	288	288	266	266	187	187	281	283	251	255	296	296	277	279	222
270	48578	0.4	9C	10C	13G	13G	283	283	5	5	302	302	194	194	294	294	268	268	278	282	213	231	152	154	1	4	259	259	295	295	188	188	233	235	288	288	266	266	187	187	281	283	255	255	296	296	277	277	222
271	48578	0.9	9C	10C	13G	13G	283	283	5	8	302	302	194	194	294	294	268	268	278	282	213	231	152	154	1	4	259	259	295	295	188	188	0	0	288	288	266	266	187	187	281	283	255	255	296	296	277	277	210
272	48578	6.1	9C	10C	13G	13G	283	283	5	5	302	314	194	194	287	294	266	268	278	284	213	225	152	152	1	4	259	259	293	295	188	188	0	0	288	288	266	266	187	187	283	283	255	257	296	296	277	277	210
273	48578	5	9C	10C	13G	13G	283	283	5	8	302	302	194	194	294	294	266	268	278	278	213	213	152	152	1	4	259	259	295	295	188	188	233	235	288	288	266	266	187	187	281	283	0	0	296	296	277	277	222
274	48578	0.6	9C	10C	13G	13G	283	283	5	8	302	314	194	194	287	294	266	266	282	284	223	231	152	154	4	5	259	259	293	293	0	0	231	235	288	288	266	266	187	187	283	283	255	257	296	296	277	277	210
275	48578	0.3	9C	9C	13G	13G	283	283	5	8	302	302	194	200	294	294	266	268	278	278	213	213	152	152	1	5	259	259	293	295	188	188	233	235	288	288	266	266	187	187	283	283	255	255	296	296	277	277	222
276	48578	5	10C	11C	13G	13G	283	283	5	8	302	302	194	194	294	294	268	268	278	282	213	231	152	154	1	4	259	259	295	295	188	188	233	235	288	288	266	266	187	187	281	283	0	0	296	296	277	277	222
277	48578	5.6	9C	10C	13G	13G	283	283	5	5	314	314	194	194	287	287	266	266	0	0	223	223	152	152	4	4	259	259	293	295	188	188	233	235	288	288	266	266	187	187	281	283	251	257	296	296	277	279	210
278	48578	0.2	9C	10C	13G	13G	283	283	5	5	314	314	194	194	287	287	266	266	0	0	223	223	152	152	4	4	259	259	293	295	188	188	233	235	288	288	266	266	187	187	281	283	251	257	296	296	277	279	210
279	48578	0.2	9C	10C	13G	13G	283	283	5	8	302	302	194	194	294	294	266	268	278	278	213	213	152	152	1	4	259	259	295	295	188	188	233	235	288	288	266	266	187	187	281	283	0	0	296	296	277	277	222
280	48578	0.9	9C	10C	13G	13G	283	283	5	8	302	302	194	194	294	294	268	268	278	282	213	231	152	154	1	4	259	259	295	295	188	188	0	0	288	288	266	266	187	187	281	283	255	255	296	296	277	277	210
281	48578	5.9	9C	10C	13G	13G	283	283	5	8	302	302	194	194	294	294	266	268	278	282	213	231	152	154	1	5	259	259	293	295	188	188	233	235	0	0	266	266	185	187	281	283	255	255	296	296	277	277	210
282	48578	0.9	9C	9C	13G	13G	283	283	5	8	302	314	194	194	287	294	266	266	282	284	223	231	152	154	4	5	259	259	293	295	188	188	235	235	288	288	266	266	185	187	281	283	255	257	296	296	277	277	210
283	48578	5.1	9C	10C	13G	13G	283	283	5	8	302	302	194	194	294	294	268	268	278	282	213	231	152	154	1	4	259	259	295	295	188	188	233	235	288	288	266	266	187	187	281	283	255	255	296	296	277	277	222
284	48578	6.1	9C	10C	13G	13G	281	281	5	5	302	314	194	194	287	294	266	268	282	282	223	231	152	154	2	4	259	259	293	299	0	0	235	244	288	294	266	266	183	187	281	283	0	0	296	296	277	277	210
285	48578	6.2	10C	11C	13G	13G	283	283	5	5	302	312	194	194	289	294	264	268	278	278	213	219	152	152	1	5	259	259	295	295	188	188	233	235	288	288	266	266	187	187	281	283	255	255	296	296	277	277	222
286	48578	0.9	9C	9C	13G	13G	281	281	1	5	302	314	194	194	287	294	266	266	282	282	223	231	152	154	4	5	259	259	293	293	186	186	235	235	288	288	266	266	187	187	281	283	255	257	296	296	277	277	210
287	48578	5.6	9C	10C	13G	13G	283	283	5	6	302	302	194	194	294	294	268	268	278	278	213	213	152	152	1	1	259	259	295	311	186	188	237	237	288	292	266	283	187	189	281	283	251	255	296	296	277	279	222
288	48578	0.2	9C	10C	13G	13G	283	283	5	8	302	302	194	194	294	294	268	268	278	282	213	231	152	154	1	4	259	259	295	295	188	188	233	235	288	288	266	266	187	187	281	283	255	255	296	296	277	277	222
289	48578	0.5	9C	11C	13G	13G	283	283	5	6	302	314	194	194	287	294	266	266	282	282	223	231	152	154	4	5	259	259	293	293	0	0	235	235	288	288	266	266	187	187	283	283	251	257	296	296	277	277	210
290	48578	0.8	9C	10C	12G	13G	283	283	5	6	302	302	194	194	294	294	268	268	278	278	213	213	152	152	1	1	259	259	295	311	186	188	237	237	292	292	266	283	187	189	281	283	251	255	296	296	277	279	222
291	48578	0.9	9C	10C	13G	13G	283	283	5	5	302	314	194	194	287	294	266	268	278	284	213	223	152	152	1	4	259	259	293	295	188	188	0	0	288	288	266	266	187	187	283	283	255	257	296	296	277	277	210
292	48578	0	8C	10C	13G	13G	283	283	5	6	302	302	194	194	294	294	266	268	278	282	213	231	152	154	1	5	259	259	293	295	188	188	233	235	288	288	266	266	187	187	283	283	251	255	296	296	277	277	210
293	48578	0.9	9C	9C	13G	13G	283	283	5	8	302	314	194	194	287	294	266	266	282	282	223	231	152	154	4	5	259	259	293	293	0	0	235	235	288	288	266	266	187	187	281	283	255	257	296	296	277	277	210
294	48578	5.7	9C	10C	13G	13G	283	283	5	5	302	302	194	194	294	294	266	268	278	282	213	231	152	154	1	5	259	259	293	295	188	188	233	235	288	288	266	266	187	187	283	283	255	255	296	296	277	277	210
295	48578	0.3	9C	10C	13G	13G	283	283	5	8	302	302	194	194	294	294	268	268	278	282	213	231	152	154	0	0	259	259	295	295	188	188	233	235	288	288	266	266	187	187	281	283	255	255	296	296	277	277	222
296	48578	6	9C	11C	13G	13G	283	283	5	8	302	302	194	194	294	294	268	268	278	282	213	231	152	154	0	0	259	259	295	295	188	188	233	235	288	288	266	266	187	187	281	283	255	255	296	296	277	277	222
297	48578	0.4	9C	10C	13G	13G	283	283	5	8	302	314	194	194	287	294	266	266	278	284	213	223	152	152	4	4	259	259	293	295	188	188	235	235	288	288	266	266	187	187	281	283	255	257	296	296	277	277	210
298	48578	0.4	9C	10C	13G	13G	283	283	5	8	0	0	194	194	287	294	266	268	282	282	223	231	152	154	4	4	0	0	293	295	188	188	235	235	288	288	266	266	185	187	281	283	255	257	296	296	277	277	210
299	48578	5.4	9C	9C	12G	13G	283	283	5	6	302	314	194	194	287	294	266	266	282	282	223	231	152	154	0	0	259	259	293	293	0	0	235	235	288	288	266	266	187	187	283	283	251	257	296	296	277	277	210
300	48578	7	9C	9C	13G	13G	283	283	5	8	302	314	194	194	0	0	266	266	282	282	223	231	152	154	4	5	259	259	293	293	0	0	235	235	288	288	266	266	187	187	283	283	251	257	296	296	277	277	210
301	48578	5.4	9C	10C	13G	13G	283	283	5	8	302	302	194	200	294	294	266	268	278	278	213	213	152	152	1	5	259	259	293	295	188	188	233	235	288	288	266	266	187	187	283	283	255	255	296	296	277	277	222
302	48578	0.8	9C	10C	13G	13G	283	283	5	8	302	314	194	194	287	294	266	266	278	284	213	223	152	152	4	4	259	259	293	295	188	188	235	235	0	0	266	266	187	187	281	283	0	0	296	296	277	277	210
303	48578	6.9	9C	10C	13G	13G	283	283	5	8	302	302	194	194	294	294	266	268	278	278	213	213	152	152	1	4	259	259	295	295	188	188	233	235	288	288	266	266	187	187	283	283	255	255	296	296	277	277	210
304	48578	0.6	9C	9C	13G	13G	283	283	5	5	302	314	194	194	287	294	266	266	282	282	223	231	152	154	4	5	259	259	293	293	0	0	233	235	288	288	266	268	187	191	271	283	251	257	296	298	277	277	210
305	48578	0.9	9C	11C	13G	13G	283	283	5	6	302	302	194	194	294	294	266	268	278	282	213	231	152	154	1	5	259	259	293	295	188	188	233	235	288	288	266	266	187	187	283	283	0	0	296	296	277	277	210
306	48578	5.9	9C	9C	13G	13G	283	283	5	5	302	314	194	194	0	0	266	268	282	282	223	231	152	154	2	4	259	259	293	299	0	0	235	244	288	294	266	266	183	187	281	283	255	257	296	296	277	277	210
307	48578	0.4	9C	9C	13G	13G	283	283	5	5	302	314	194	194	287	287	266	266	0	0	223	223	152	152	0	0	259	259	293	293	0	0	235	235	288	288	266	266	187	187	283	283	257	257	296	296	277	277	210
308	48578	0.5	9C	9C	13G	13G	283	283	5	8	302	314	194	200	287	294	266	266	278	284	213	223	152	152	4	5	259	259	293	293	0	0	235	235	288	288	266	266	187	187	283	283	255	257	296	296	277	277	210
309	48578	0.7	9C	9C	13G	13G	283	283	5	8	302	314	194	200	287	294	266	266	278	284	213	223	152	152	4	5	259	259	293	293	0	0	235	235	288	288	266	266	187	187	283	283	255	257	296	296	277	277	210
310	48578	5	9C	9C	13G	13G	283	283	5	6	302	314	194	194	287	294	266	266	282	284	223	231	152	154	4	5	259	259	293	293	0	0	235	235	288	288	266	266	187	187	283	283	251	257	296	296	277	277	210
311	48578	5.9	9C	9C	13G	13G	283	283	5	5	314	314	194	194	287	287	266	266	0	0	223	223	152	152	4	4	259	259	293	293	0	0	235	235	288	288	266	266	187	187	283	283	257	257	296	296	277	277	210
312	48578	5	9C	10C	13G	13G	283	283	5	6	302	302	194	194	0	0	266	268	278	282	213	231	152	154	1	5	259	259	293	295	188	188	233	235	288	288	266	266	187	187	283	283	251	255	296	296	277	277	210
313	48578	0.9	9C	9C	13G	13G	283	283	5	8	302	314	194	194	287	294	266	266	282	282	223	231	152	154	4	5	259	259	293	293	0	0	235	235	288	288	266	266	187	187	283	283	251	257	296	296	277	277	210
314	48578	0.4	9C	9C	13G	13G	283	283	5	8	302	314	194	194	287	294	266	266	282	282	223	231	152	154	4	5	259	259	293	293	0	0	235	235	288	288	266	266	187	187	281	283	255	257	296	296	277	277	210
315	48578	0	9C	9C	13G	13G	283	283	3	5	302	314	194	194	287	294	266	270	282	282	223	231	152	154	4	4	259	259	293	293	0	0	235	235	288	288	266	266	187	187	283	283	255	257	296	296	277	277	210
316	48578	5.5	9C	10C	13G	13G	283	283	5	5	314	314	194	194	287	287	266	266	0	0	223	223	152	152	4	4	259	259	293	295	188	188	233	235	288	288	266	266	187	187	281	283	251	257	296	296	277	279	210
317	48578	7.3	8C	10C	13G	13G	283	283	2	5	302	302	194	194	294	294	266	268	278	282	213	233	152	154	1	5	259	259	293	295	188	188	233	235	288	288	266	266	187	187	283	283	255	255	296	296	277	277	222
318	48578	0.6	9C	10C	13G	13G	283	283	5	5	302	314	194	194	287	294	266	268	278	284	213	223	152	152	1	4	259	259	295	295	188	188	0	0	288	288	266	266	187	187	281	283	0	0	296	296	277	279	222
319	48578	6.8	8C	9C	13G	13G	283	283	0	0	302	314	194	194	287	294	266	266	282	282	223	233	152	154	4	5	259	259	293	293	0	0	235	235	288	288	266	266	187	187	283	283	255	257	296	296	277	277	210
320	48578	0.7	9C	9C	13G	13G	283	283	5	8	302	314	194	194	287	294	266	266	282	282	223	231	152	154	4	5	259	259	293	293	0	0	235	235	288	288	266	266	187	187	281	283	255	257	296	296	277	277	210
321	48578	5	9C	10C	13G	13G	283	283	5	5	302	302	194	194	294	294	268	268	278	282	213	231	152	154	1	4	259	259	295	295	188	188	233	235	288	288	266	266	187	187	281	283	255	255	296	296	277	277	222
322	48578	5.1	9C	10C	13G	13G	283	283	5	5	0	0	194	194	294	294	268	268	278	282	213	231	152	154	1	4	259	259	295	295	188	188	233	235	288	288	266	266	187	187	281	283	255	255	296	296	277	277	222
323	48578	0.6	9C	9C	13G	13G	283	283	5	6	0	0	194	194	0	0	266	266	282	282	223	231	152	154	4	5	259	259	293	293	0	0	235	235	288	288	266	266	187	187	283	283	251	257	296	296	277	277	210
324	48578	0.8	9C	10C	13G	13G	283	283	5	8	302	302	194	194	294	294	266	268	278	282	213	231	152	154	1	5	259	259	293	295	188	188	233	235	288	288	266	266	187	187	281	283	255	255	296	296	277	277	210
325	48578	0.6	9C	10C	13G	13G	283	283	5	6	302	302	194	194	294	294	268	268	278	278	213	213	152	152	1	1	259	259	295	311	186	188	237	237	0	0	266	283	187	189	281	283	255	255	296	296	277	277	210
326	48585	0.9	10C	10C	12G	13G	283	283	5	8	302	312	194	194	287	294	266	268	282	282	231	231	154	154	1	2	259	259	290	299	188	188	229	244	292	294	266	266	183	183	281	281	249	255	296	317	277	277	210
327	48585	5	9C	9C	12G	13G	283	283	5	6	302	302	194	194	294	294	266	268	278	282	213	231	152	154	0	0	259	259	293	295	188	188	233	235	288	288	266	266	187	187	283	283	251	255	296	296	277	277	210
328	48585	0.9	9C	9C	12G	12G	283	283	5	8	302	302	194	200	294	294	266	268	278	278	213	213	152	152	1	5	259	259	293	295	188	188	233	235	288	288	266	266	187	187	281	283	0	0	296	296	277	277	210
329	48585	0.9	9C	11C	12G	13G	283	283	5	5	302	314	194	194	287	294	266	268	282	282	223	231	152	154	2	4	259	259	293	299	0	0	235	244	288	294	266	266	183	187	281	283	255	257	296	296	277	277	210
330	48585	0.7	9C	9C	12G	12G	283	283	5	8	302	302	194	200	294	294	266	268	278	278	213	213	152	152	1	5	259	259	293	295	188	188	233	235	288	288	266	266	187	187	283	283	255	255	296	296	277	277	222
331	48585	0.8	9C	11C	12G	13G	283	283	5	5	0	0	194	194	294	294	266	268	278	282	213	231	152	154	1	5	259	259	293	295	188	188	233	235	288	288	266	266	187	187	281	283	255	255	296	296	277	277	222
332	48585	0.3	9C	9C	12G	13G	283	283	5	8	302	302	194	194	294	294	266	268	278	282	213	231	152	154	1	5	259	259	293	295	188	188	233	235	288	288	266	266	187	187	281	283	255	255	296	296	277	277	210
333	48585	0.9	9C	11C	12G	12G	283	283	5	6	302	302	194	194	294	294	268	268	278	282	213	231	152	154	0	0	259	259	299	311	186	186	0	0	292	294	266	283	183	189	281	281	0	0	296	296	277	279	210
334	48585	0.8	10C	11C	12G	12G	283	283	5	6	302	302	194	194	294	294	266	268	282	282	231	231	154	154	2	5	259	259	293	299	0	0	235	244	288	294	266	266	183	187	281	283	251	255	296	296	277	277	210
335	48585	0.3	9C	11C	12G	13G	283	283	5	5	302	312	194	194	287	294	264	268	282	282	219	231	152	154	2	4	259	259	295	299	188	188	235	244	288	294	266	266	183	187	281	281	255	255	296	296	277	277	210
336	48585	0.4	9C	11C	12G	13G	283	283	5	5	302	312	194	194	287	294	264	268	282	282	219	231	152	154	2	4	259	259	295	299	188	188	235	244	288	294	266	266	183	187	281	281	255	255	296	296	277	277	210
337	48585	0.8	9C	11C	12G	13G	283	283	5	6	302	302	194	194	294	294	268	268	278	282	213	231	152	154	1	2	259	259	299	311	186	188	237	244	292	294	266	283	183	189	281	281	255	255	296	296	277	277	210
338	48585	0.7	8C	9C	12G	13G	276	283	4	5	302	302	194	194	294	294	266	268	282	282	231	231	154	154	0	0	259	259	293	299	0	0	235	244	294	294	266	266	183	187	281	281	255	255	296	296	277	277	210
339	48585	0.3	8C	11C	12G	13G	283	283	2	5	302	302	194	194	294	294	266	268	282	282	231	233	154	154	2	5	259	259	293	299	0	0	235	244	288	294	266	266	183	187	281	283	255	255	296	296	277	277	210
340	48585	4.1	9C	10C	12G	13G	283	283	5	5	302	314	194	194	287	294	266	268	278	284	213	223	152	152	1	4	259	259	295	295	188	188	233	233	288	288	266	266	187	187	281	283	251	255	296	296	277	279	222
341	48585	0.8	9C	11C	12G	13G	283	283	5	8	302	302	194	200	294	294	266	268	278	282	213	231	152	154	2	5	259	259	0	0	0	0	235	244	288	294	266	266	183	187	281	283	255	255	296	296	277	277	210
342	48585	4.2	9C	10C	12G	13G	283	283	5	5	302	314	194	194	287	294	266	268	278	284	213	223	152	152	1	4	257	259	295	295	188	188	233	233	288	288	266	266	187	187	281	283	251	255	296	296	277	279	222
343	48585	0.7	9C	11C	12G	12G	283	283	5	6	302	302	194	194	294	294	266	268	282	282	231	231	154	154	2	5	259	259	293	299	0	0	235	244	288	294	266	266	183	187	281	283	251	255	296	296	277	277	210
344	48585	0.7	10C	11C	12G	12G	283	283	5	8	302	302	194	194	294	294	268	268	282	282	231	231	154	154	2	4	259	259	295	299	188	188	235	244	288	294	266	266	183	187	281	281	255	255	296	296	277	277	210
345	48585	0.4	9C	11C	12G	12G	283	283	0	0	302	302	194	194	294	294	268	268	282	282	231	231	154	154	2	4	259	259	295	299	188	188	235	244	288	294	266	266	183	187	281	281	255	255	296	296	277	277	210
346	48585	0.7	10C	11C	12G	13G	283	283	5	8	302	302	194	194	294	294	268	268	282	282	231	231	154	154	2	4	259	259	295	299	188	188	235	244	288	294	266	266	183	187	281	281	255	255	296	296	277	277	210
347	48585	4.1	9C	9C	12G	13G	283	283	3	5	302	302	194	194	294	294	268	270	278	282	213	231	152	154	1	4	259	259	293	295	188	188	233	235	288	288	266	266	187	187	283	283	255	255	296	296	277	277	210
348	48585	4	9C	9C	12G	13G	283	283	5	8	302	302	194	194	294	294	266	268	278	278	213	213	152	152	1	4	259	259	295	295	188	188	233	235	288	288	266	266	187	187	281	283	255	255	296	296	277	277	222
349	48585	0.7	9C	9C	12G	12G	283	283	5	8	302	302	194	200	294	294	266	268	278	278	213	213	152	152	1	5	259	259	293	295	188	188	233	235	288	288	266	266	187	187	283	283	255	255	296	296	277	277	222
350	48585	0.7	9C	9C	12G	13G	283	283	5	5	302	314	194	194	287	294	266	268	278	284	213	223	152	152	1	4	259	259	293	295	188	188	233	235	288	288	266	266	187	187	283	283	255	257	296	296	277	277	210
351	48585	5.3	9C	9C	12G	13G	283	283	5	8	302	302	194	194	294	294	266	268	278	278	213	213	152	152	1	4	259	259	295	295	188	188	233	235	288	288	266	266	187	187	281	283	255	255	296	296	277	277	222
352	48585	4.3	9C	11C	12G	13G	283	283	5	8	302	302	194	194	294	294	266	268	282	282	231	231	154	154	2	5	259	259	293	299	0	0	235	244	288	294	266	266	183	187	281	281	255	255	296	296	277	277	210
353	48585	5.3	10C	11C	12G	13G	283	283	5	5	302	312	194	194	289	294	264	268	282	282	219	231	152	154	2	5	259	259	295	299	188	188	235	244	288	294	266	266	183	187	281	281	255	255	296	296	277	277	210
354	48585	0	10C	11C	12G	13G	283	283	5	8	302	302	194	194	294	294	268	268	282	282	231	231	154	154	2	4	259	259	295	299	188	188	235	244	288	294	266	266	183	187	281	281	255	255	296	296	277	277	210
355	48585	0.5	9C	9C	12G	13G	283	283	5	8	302	302	194	194	294	294	266	268	278	278	213	213	152	152	1	4	259	259	295	295	188	188	233	235	0	0	266	266	187	187	281	283	255	255	296	296	277	277	222
356	48585	4.3	9C	9C	12G	13G	283	283	5	5	302	312	194	194	287	294	264	268	278	278	213	219	152	152	1	4	259	259	295	295	188	188	233	235	288	292	266	266	187	187	281	283	255	255	296	296	277	277	210
357	48585	5.6	9C	10C	12G	13G	283	283	5	5	302	314	194	194	287	294	266	268	278	284	213	223	152	152	1	4	259	259	295	295	188	188	233	233	288	288	266	266	187	187	281	283	0	0	296	296	277	279	222
358	48585	0.6	9C	11C	12G	13G	283	283	5	8	302	302	194	200	0	0	266	268	278	282	213	231	152	154	2	5	259	259	293	299	188	188	235	244	288	294	266	266	183	187	281	283	255	255	296	296	277	277	210
359	48585	0.1	9C	9C	12G	13G	283	283	5	6	302	302	194	194	294	294	268	268	278	278	213	213	152	152	1	1	259	259	295	311	186	188	0	0	288	292	266	283	187	189	281	283	251	255	296	296	277	279	222
360	48585	4	9C	11C	13G	13G	283	283	5	5	302	314	194	194	287	294	266	268	282	282	223	231	152	154	2	4	259	259	293	299	0	0	235	244	288	294	266	266	183	187	281	283	255	257	296	296	277	277	210
361	48585	0.9	9C	11C	12G	13G	283	283	5	8	302	302	194	194	294	294	266	268	278	282	213	231	152	154	2	4	259	259	295	299	188	188	235	244	288	294	266	266	183	187	281	281	255	255	296	296	277	277	210
362	48585	0.5	9C	9C	12G	13G	279	281	5	5	302	314	194	194	287	294	266	268	278	284	213	223	152	152	1	4	259	259	293	295	188	188	233	235	288	288	266	266	187	187	281	283	0	0	296	296	277	277	210
363	48585	0.6	9C	10C	12G	12G	283	283	5	6	302	302	194	194	294	294	266	268	278	282	213	231	152	154	1	5	259	259	293	295	188	188	233	235	288	288	266	266	187	187	281	283	251	255	296	296	277	277	210
364	48585	0.6	9C	11C	12G	13G	283	283	5	6	302	302	194	194	294	294	266	268	282	282	231	231	154	154	2	5	259	259	293	299	0	0	235	244	288	294	266	266	183	187	281	283	251	255	296	296	277	277	210
365	48585	0.9	9C	9C	12G	13G	283	283	5	6	302	302	194	194	294	294	268	268	278	278	213	213	152	152	1	1	259	259	295	311	186	188	233	237	288	292	266	283	187	189	281	283	251	255	296	296	277	279	222
366	48585	5.9	9C	10C	12G	13G	283	283	5	5	302	314	194	194	287	294	266	268	278	284	213	223	152	154	1	4	259	259	295	295	188	188	233	233	288	288	266	266	187	187	281	283	251	255	296	296	277	279	222
367	48585	5.2	9C	10C	12G	13G	283	283	5	8	302	302	194	194	294	294	268	268	278	282	213	231	152	154	1	4	259	259	295	295	188	188	233	233	288	288	266	266	187	187	281	283	255	255	296	296	277	277	210
368	48585	4.4	9C	11C	12G	13G	283	283	5	8	302	302	194	194	294	294	266	268	278	282	213	231	152	154	2	4	259	259	295	299	188	188	235	244	288	294	266	266	183	187	281	281	255	255	296	296	277	277	210
369	48585	0.7	8C	11C	12G	13G	283	283	2	5	302	302	194	194	294	294	266	268	282	282	231	233	154	154	2	5	259	259	293	299	188	188	235	244	288	294	266	266	183	187	281	283	255	255	296	296	277	277	210
370	48585	0.9	9C	10C	12G	13G	283	283	5	5	302	314	194	194	287	294	266	268	278	284	213	223	152	152	1	4	259	259	295	295	188	188	233	233	288	288	266	266	187	187	281	283	251	255	296	296	277	279	222
371	48585	4.2	9C	9C	12G	13G	283	283	5	6	302	302	194	194	294	294	266	268	278	282	213	231	152	154	1	5	259	259	293	295	188	188	233	235	288	288	266	266	187	187	283	283	251	255	296	296	277	277	210
372	48585	0.9	9C	10C	12G	13G	283	283	5	8	302	302	194	194	0	0	268	268	278	282	213	231	152	154	1	4	259	259	295	295	188	188	233	235	288	288	266	266	187	187	281	283	255	255	296	296	277	277	222
373	48585	0.3	9C	11C	12G	13G	283	283	5	8	302	302	194	194	294	294	266	268	282	282	231	231	154	154	2	5	259	259	293	299	0	0	235	244	288	294	266	266	183	187	281	281	255	255	296	296	277	277	210
374	48585	4	9C	10C	12G	13G	283	283	5	5	302	314	194	194	287	294	266	268	0	0	213	223	152	152	1	4	259	259	295	295	188	188	233	233	288	288	266	266	187	187	281	283	251	255	296	296	277	279	222
375	48585	0.9	9C	10C	12G	13G	283	283	5	5	302	314	194	194	287	294	266	268	278	284	213	223	152	152	1	4	259	259	295	295	188	188	233	233	288	288	266	266	187	187	281	283	251	255	296	296	277	279	222
376	48585	0.6	9C	10C	12G	13G	283	283	5	5	302	302	194	194	294	296	266	268	278	278	213	213	152	152	1	4	259	259	295	295	0	0	233	233	288	288	266	266	187	187	281	283	255	255	296	296	277	277	210
377	48585	4.5	9C	10C	12G	13G	283	283	5	8	302	302	194	194	294	294	268	268	278	282	213	231	152	154	1	4	259	259	295	295	188	188	233	235	288	288	266	266	187	187	281	283	255	255	296	296	277	277	222
378	48585	4.2	9C	9C	12G	13G	283	283	5	5	302	314	194	194	287	294	266	268	0	0	213	223	0	0	1	4	259	259	293	295	188	188	233	235	288	288	266	266	187	187	281	283	255	257	296	296	277	277	210
379	48585	4.5	9C	9C	12G	13G	283	283	5	5	302	314	194	194	287	294	266	268	278	284	213	223	152	152	1	4	259	259	293	295	188	188	233	235	0	0	266	266	187	187	283	283	255	257	296	296	277	277	210
380	48585	0.9	9C	10C	12G	13G	283	283	5	8	302	302	194	200	294	294	266	268	278	284	213	213	152	152	1	5	259	259	293	295	188	188	233	235	0	0	266	266	187	187	283	283	255	255	296	296	277	277	222
381	48585	4.7	9C	11C	12G	13G	283	283	1	5	302	302	194	194	294	294	266	268	282	282	231	231	154	154	2	5	259	259	293	299	0	0	235	244	294	294	266	266	183	187	281	281	255	255	296	296	277	277	210
382	48585	0.3	9C	9C	12G	13G	283	283	5	8	302	302	194	194	294	294	266	268	278	278	213	213	152	152	1	4	259	259	295	295	188	188	233	235	288	288	266	266	187	187	283	283	255	255	296	296	277	277	210
383	48585	0.8	9C	10C	12G	12G	283	283	5	7	302	302	194	194	294	294	268	268	282	282	231	231	154	154	2	4	259	259	295	299	188	188	233	244	288	294	266	266	183	187	281	281	255	255	296	296	277	277	210
384	48585	4.2	9C	11C	12G	13G	283	283	5	8	302	302	194	194	294	294	268	268	282	282	231	231	154	154	2	4	259	259	295	299	188	188	235	244	288	294	266	266	183	187	281	281	255	255	296	296	277	277	210
385	48585	4	9C	9C	12G	13G	283	283	5	5	302	302	194	194	294	294	268	268	278	282	213	231	152	154	1	2	259	259	0	0	188	188	233	244	288	294	266	266	183	187	281	281	255	255	296	296	277	277	210
386	48585	0.9	10C	11C	12G	13G	283	283	0	0	302	302	194	194	294	294	266	268	282	282	231	231	154	154	2	5	259	259	293	299	0	0	235	244	288	294	266	266	183	187	281	283	251	255	296	298	277	277	210
387	48585	0.8	9C	10C	12G	13G	283	283	2	5	302	302	194	194	294	294	266	268	282	282	231	233	154	154	2	5	259	259	293	299	0	0	235	244	288	294	266	266	183	187	281	283	251	255	296	296	277	277	210
388	48585	0.2	9C	9C	12G	13G	283	283	5	8	302	302	194	200	294	294	266	268	278	278	213	213	152	152	1	5	259	259	293	295	188	188	233	235	288	288	266	266	187	187	283	283	255	255	296	296	277	277	222
389	48585	4.1	9C	9C	12G	13G	283	283	5	8	302	302	194	194	294	294	268	268	278	282	213	231	152	154	1	4	259	259	295	295	188	188	233	233	288	288	266	266	187	187	281	283	255	255	296	296	277	277	210
390	48620	0.8	9C	10C	12G	13G	283	283	8	8	302	302	194	194	294	294	266	268	282	282	231	231	154	154	4	5	259	259	293	295	188	188	235	235	288	288	266	266	187	187	281	281	0	0	296	296	277	277	210
391	48620	0.7	9C	9C	12G	13G	283	283	8	8	302	302	194	200	294	294	266	266	278	282	213	231	152	154	5	5	259	259	293	293	0	0	235	235	288	288	266	266	187	187	281	283	255	255	296	296	277	277	210
392	48620	0.9	9C	10C	12G	13G	283	283	5	8	302	314	194	200	287	294	266	266	278	284	213	223	152	152	4	5	259	259	293	295	188	188	233	235	288	288	266	266	187	187	281	283	251	255	296	296	277	279	222
393	48620	0.8	9C	10C	12G	13G	283	283	5	8	302	314	194	200	287	294	266	266	278	284	213	223	152	152	4	5	259	259	293	295	188	188	233	235	288	288	266	266	187	187	281	283	251	255	296	296	277	279	222
394	48620	4.8	9C	10C	12G	13G	283	283	8	8	302	302	194	194	294	294	266	266	282	282	231	231	154	154	5	5	259	259	293	293	0	0	235	235	288	288	266	266	187	187	281	281	255	255	296	296	277	277	210
395	48620	0.8	9C	9C	13G	13G	283	283	8	8	302	302	194	194	294	294	266	266	282	282	231	231	154	154	5	6	259	259	293	293	0	0	235	235	288	288	266	266	187	187	281	281	255	255	296	296	277	277	210
396	48620	0.7	9C	9C	13G	13G	283	283	6	8	302	302	194	194	294	294	266	268	278	282	213	231	152	154	1	5	259	259	293	311	186	186	235	237	288	292	266	283	187	189	281	281	0	0	296	296	277	279	210
397	48620	4.8	9C	10C	13G	13G	283	283	5	8	302	314	194	200	287	294	266	266	278	284	213	223	152	152	4	5	259	259	293	295	188	188	233	235	288	288	266	266	187	187	281	283	251	255	296	296	277	279	222
398	48620	0.7	9C	9C	12G	13G	283	283	5	8	302	302	194	200	294	294	266	266	278	282	213	231	152	152	5	5	259	259	293	293	0	0	0	0	288	288	266	268	187	191	271	283	251	255	296	298	277	277	218
399	48620	0.8	9C	9C	13G	13G	283	283	8	8	302	302	194	200	294	294	266	266	282	282	0	0	152	152	5	5	259	259	293	293	0	0	235	235	288	288	266	266	187	187	281	283	255	255	296	296	277	277	210
400	48620	0.8	9C	9C	13G	13G	283	283	0	0	302	302	194	200	294	294	266	268	278	278	213	213	152	152	1	5	259	259	293	311	186	186	235	237	288	292	266	283	187	189	281	283	251	255	296	296	277	279	222
401	48620	0.9	9C	9C	12G	13G	283	283	5	8	302	314	194	194	287	294	266	266	282	282	223	231	152	154	4	5	259	259	290	293	0	0	235	235	288	288	266	266	185	187	281	283	255	257	296	296	277	277	210
402	48620	0.9	9C	9C	12G	13G	283	283	0	0	302	314	194	194	287	294	266	266	282	282	223	231	152	154	4	5	259	259	293	293	0	0	235	235	288	288	266	266	187	187	281	283	255	257	296	296	277	277	210
403	48620	0.7	9C	9C	13G	13G	283	283	8	8	302	302	200	200	294	294	266	266	278	278	213	213	152	152	5	5	257	259	290	293	0	0	235	235	288	288	266	266	187	187	283	283	255	255	296	296	277	277	222
404	48620	4.8	9C	10C	13G	13G	283	283	0	0	302	302	194	194	294	294	266	268	278	282	213	231	152	154	1	5	259	259	293	295	188	188	0	0	288	288	266	266	187	187	281	283	255	255	296	296	277	277	210
405	48620	0.8	9C	9C	13G	13G	283	283	8	8	302	302	194	200	294	294	266	266	278	282	213	231	152	154	5	5	259	259	293	293	0	0	235	235	288	288	266	266	187	187	281	283	0	0	296	296	277	277	210
406	48620	0.9	9C	11C	12G	13G	283	283	5	8	302	302	194	200	294	294	266	268	278	282	213	231	152	154	2	5	259	259	293	299	0	0	235	235	294	294	266	266	183	187	281	283	255	255	296	296	277	277	210
407	48620	0.7	9C	11C	12G	12G	283	283	8	8	302	302	194	194	294	294	266	268	282	282	231	231	154	154	4	5	257	259	293	295	188	188	235	235	288	288	266	266	185	187	281	281	255	255	296	296	277	277	210
408	48620	0.8	9C	9C	12G	13G	283	283	8	8	302	302	194	200	294	294	266	266	278	282	213	231	152	154	5	5	259	259	293	293	0	0	235	235	288	288	266	266	187	187	281	283	255	255	296	296	277	277	210
409	48620	0.9	9C	11C	13G	13G	283	283	6	8	0	0	194	200	294	294	266	268	278	282	213	231	152	154	4	5	259	259	293	295	188	188	235	235	288	288	266	266	187	187	281	283	0	0	296	296	277	277	222
410	48620	0.6	9C	10C	12G	12G	283	283	5	8	302	314	194	194	287	294	266	266	282	282	223	231	152	154	4	5	259	259	293	295	188	188	233	235	288	288	266	266	187	187	281	281	251	255	296	296	277	279	210
411	48620	0.8	9C	10C	13G	13G	283	283	5	8	302	314	194	200	287	294	266	266	278	284	213	223	152	152	4	5	259	259	293	295	188	188	233	235	288	288	266	266	185	187	281	283	251	255	296	296	277	279	222
412	48620	0	9C	9C	13G	13G	283	283	8	8	302	302	0	0	294	294	266	266	278	282	213	231	152	154	5	5	259	259	293	293	188	188	235	235	288	288	266	266	187	187	281	283	255	255	296	296	277	277	210
413	48620	0.6	9C	9C	12G	13G	283	283	0	0	302	302	194	194	294	294	266	266	278	282	213	231	152	154	4	5	259	259	293	295	188	188	235	235	288	288	266	266	187	187	281	281	255	255	296	296	277	277	210
414	48620	0.2	9C	10C	13G	13G	283	283	0	0	302	302	200	200	294	294	266	266	278	278	213	213	152	152	5	5	259	259	293	293	0	0	235	235	288	288	266	266	187	187	283	283	255	255	296	296	277	277	222
415	48620	5.2	9C	9C	13G	13G	283	283	0	0	302	302	194	194	294	294	266	268	282	282	231	231	154	154	4	5	259	259	293	295	188	188	233	235	288	294	266	266	185	187	281	281	255	255	296	296	277	277	210
416	48620	4.3	9C	10C	12G	13G	283	283	8	8	302	302	194	194	294	294	266	268	282	282	231	231	154	154	4	5	259	259	293	295	188	188	235	235	288	288	266	266	187	187	281	281	255	255	296	296	277	277	210
417	48620	0.6	9C	11C	12G	12G	283	283	5	8	302	312	194	200	287	294	264	266	278	278	213	219	152	152	4	5	259	259	293	295	188	188	235	235	288	288	266	266	187	187	281	283	255	255	296	296	277	277	210
418	48620	0.9	8C	9C	13G	13G	276	283	4	8	302	302	194	194	294	294	266	266	278	282	231	231	154	154	5	5	259	259	293	293	0	0	235	235	288	288	266	266	187	187	281	281	255	255	296	296	277	277	210
419	48620	4.5	9C	9C	12G	13G	283	283	5	8	302	302	194	200	294	294	266	266	278	282	213	231	152	154	5	5	259	259	293	293	0	0	233	235	288	288	266	268	187	191	271	283	251	255	296	298	277	277	218
420	48620	0.7	9C	11C	13G	13G	283	283	5	8	302	302	194	200	294	294	266	268	278	282	213	231	152	154	2	5	259	259	293	299	0	0	235	244	294	294	266	266	183	187	281	283	255	255	296	296	277	277	210
421	48620	0.9	9C	9C	12G	13G	283	283	6	8	302	302	194	200	294	294	266	266	278	282	213	231	152	154	5	5	259	259	293	293	0	0	235	235	288	288	266	266	187	187	283	283	0	0	296	296	277	277	210
422	48620	4.8	8C	9C	13G	13G	283	283	2	8	302	302	194	194	294	294	266	266	282	282	231	233	154	154	5	5	259	259	293	293	0	0	235	235	288	288	266	266	187	187	281	283	255	255	296	296	277	277	210
423	48620	0.7	9C	10C	13G	13G	283	283	5	8	302	314	194	194	287	294	266	266	282	282	223	231	152	154	4	5	259	259	293	295	188	188	0	0	288	288	266	266	187	187	281	281	251	255	296	296	277	279	210
424	48620	0	9C	9C	13G	13G	283	283	8	8	302	302	194	194	294	294	266	266	282	282	231	231	154	154	5	5	259	259	293	293	0	0	235	235	288	288	266	266	187	187	281	281	0	0	296	296	277	277	210
425	48620	6.4	9C	9C	12G	13G	283	283	8	8	302	302	194	194	294	294	266	266	282	282	231	231	154	154	5	5	259	259	293	293	0	0	235	235	0	0	266	266	187	187	281	281	255	255	296	296	277	277	210
426	48620	4.2	9C	10C	12G	13G	283	283	5	8	302	314	194	200	287	294	266	266	278	284	213	223	152	152	4	5	259	259	293	295	188	188	233	235	288	288	266	266	187	187	281	283	251	255	296	296	277	279	222
427	48620	0.9	9C	10C	12G	13G	283	283	0	0	302	302	194	200	294	294	266	268	278	282	213	231	152	154	4	5	259	259	293	295	188	188	0	0	288	288	266	266	187	187	281	283	0	0	296	296	277	277	210
428	48620	0.2	8C	9C	12G	13G	283	283	8	8	302	302	194	194	294	294	266	266	282	282	229	231	154	154	5	5	259	259	293	293	188	188	0	0	288	288	266	266	187	187	281	281	0	0	296	296	277	277	210
429	48620	0.2	9C	9C	12G	13G	283	283	5	8	302	302	194	194	294	294	266	268	282	282	231	231	154	154	4	5	257	259	293	295	188	188	235	235	288	288	266	266	187	187	281	281	255	255	296	296	277	277	210
430	48620	4	9C	9C	13G	13G	283	283	8	8	302	302	200	200	294	294	266	266	278	278	213	213	152	152	5	5	259	259	293	293	0	0	235	235	288	288	266	266	185	187	283	283	0	0	296	296	277	277	222
431	48620	0.5	9C	9C	12G	13G	283	283	8	8	302	302	200	200	294	294	266	266	278	278	213	213	152	152	5	5	259	259	293	293	0	0	235	235	288	288	266	266	0	0	0	0	0	0	296	296	277	277	222
432	48620	5.3	9C	9C	12G	13G	283	283	7	8	302	302	194	194	294	294	266	268	282	282	231	231	154	154	4	5	259	259	293	295	188	188	233	235	288	288	266	266	187	187	281	281	255	255	296	296	277	277	210
433	48620	0.7	9C	9C	13G	13G	283	283	8	8	302	302	194	194	294	294	266	266	278	282	213	231	152	154	5	5	259	259	293	293	0	0	235	235	288	288	266	266	187	187	281	281	249	255	296	296	277	279	210
434	48620	0.7	9C	10C	12G	12G	283	283	5	8	302	314	194	200	287	294	266	266	278	284	213	223	152	152	4	5	259	259	293	295	188	188	233	235	288	288	266	266	187	187	281	283	251	255	296	296	277	279	222
435	48620	5.3	9C	11C	12G	13G	283	283	5	8	302	314	194	200	287	294	266	266	278	284	213	223	152	152	4	5	259	259	293	293	0	0	235	235	288	288	266	266	187	187	283	283	0	0	296	296	277	277	210
436	48620	0.8	9C	10C	13G	13G	283	283	6	8	302	302	194	194	294	294	266	266	282	282	231	231	154	154	5	5	259	259	293	293	0	0	235	235	288	288	266	266	187	187	281	281	249	255	296	296	277	279	210
437	48620	0.9	9C	9C	13G	13G	283	283	8	8	302	302	200	200	294	294	266	266	278	278	213	213	152	152	5	5	259	259	293	293	188	188	235	235	288	288	266	266	187	187	283	283	255	255	296	296	277	277	222
438	48620	4.4	9C	9C	13G	13G	283	283	5	8	302	314	194	200	287	294	266	266	278	284	213	223	152	152	4	5	259	259	293	295	188	188	233	235	0	0	266	266	187	187	281	283	0	0	296	296	277	279	222
439	48620	0.8	9C	9C	13G	13G	283	283	5	8	302	302	194	200	294	294	266	266	278	282	213	231	152	154	5	5	259	259	293	293	0	0	233	235	288	288	266	268	187	191	271	283	251	255	296	298	277	277	218
440	48620	0.5	9C	9C	13G	13G	283	283	8	8	302	302	200	200	294	294	266	266	278	278	213	213	152	152	5	5	259	259	293	293	0	0	235	235	288	288	266	266	187	187	283	283	255	255	296	296	277	277	222
441	48620	6.4	9C	9C	13G	13G	283	283	8	8	302	302	194	200	294	294	266	266	278	278	213	213	152	152	4	5	259	259	293	295	188	188	235	235	288	288	266	266	185	187	281	283	255	255	296	296	277	277	222
442	48620	0.2	9C	10C	13G	13G	283	283	8	8	302	302	194	200	294	294	266	266	278	282	213	231	152	154	5	5	259	259	293	293	0	0	235	235	288	288	266	266	187	187	281	283	255	255	296	296	277	277	210
443	48620	0.9	9C	10C	13G	13G	283	283	0	0	302	302	194	200	294	294	266	268	278	282	213	231	152	154	4	5	259	259	0	0	188	188	233	235	288	288	266	266	187	187	281	283	255	255	296	296	277	277	210
444	48620	0.8	9C	9C	13G	13G	283	283	5	8	302	314	194	200	287	294	266	266	278	284	213	223	152	152	4	5	259	259	293	293	0	0	235	235	288	288	266	266	187	187	283	283	255	255	296	296	277	277	210
445	48620	0.9	10C	12C	12G	12G	283	283	8	8	302	302	200	200	294	294	266	266	278	278	213	213	152	152	5	5	259	259	293	293	0	0	0	0	288	288	266	266	187	187	283	283	255	255	296	296	277	277	222
446	48620	0.8	8C	9C	12G	13G	283	283	5	8	302	302	194	194	294	294	266	268	282	282	231	231	154	154	4	5	259	259	293	309	186	186	237	237	288	288	266	266	187	187	271	281	251	255	296	298	277	277	210
447	48620	4.9	9C	10C	13G	13G	283	283	5	8	302	314	194	194	287	294	266	266	282	282	223	231	152	154	4	5	259	259	293	295	188	188	233	235	288	288	266	266	187	187	281	281	251	255	296	296	277	279	210
448	48620	0.8	9C	9C	12G	13G	283	283	6	8	302	302	194	194	294	294	266	268	278	282	213	231	152	154	1	5	259	259	293	311	186	186	237	237	292	292	266	283	187	189	281	281	251	255	296	296	277	279	210
449	48620	0.7	10C	12C	13G	13G	283	283	8	8	302	302	194	200	294	294	266	266	278	282	213	231	152	154	5	5	259	259	293	293	0	0	235	235	288	288	266	266	185	187	281	283	255	255	296	296	277	277	210
450	48620	0.8	8C	9C	12G	13G	283	283	8	8	302	302	200	200	294	294	266	266	278	278	213	213	152	152	5	5	259	259	293	293	0	0	235	235	288	288	266	266	187	187	281	283	255	255	296	296	277	277	210
451	48620	4.8	9C	10C	12G	13G	283	283	6	8	302	302	194	194	294	294	266	268	278	282	213	231	152	154	1	5	259	259	293	311	186	186	237	237	292	292	266	283	187	189	281	281	0	0	296	296	277	277	210
452	48620	0.7	9C	10C	13G	13G	283	283	6	8	302	302	194	194	294	294	266	266	280	282	213	231	152	154	1	5	259	259	293	305	186	186	237	237	294	294	266	266	187	187	281	281	0	0	296	296	277	277	210
453	48620	4.1	9C	9C	13G	13G	283	283	5	8	302	312	194	200	287	294	264	266	278	278	213	219	152	152	4	5	259	259	293	295	188	188	235	235	288	288	266	266	187	187	281	283	255	255	296	296	277	277	210
454	48620	0.7	9C	10C	12G	12G	281	283	5	8	302	302	194	200	294	294	266	268	278	282	213	231	152	152	3	5	259	259	293	295	188	188	229	235	292	292	266	274	181	187	283	283	255	255	296	298	277	277	210
455	48620	0.9	9C	9C	13G	13G	283	283	8	8	302	302	194	200	294	294	266	266	0	0	213	231	152	154	5	5	259	259	293	293	0	0	235	235	288	288	266	266	187	187	281	283	255	255	296	296	277	277	210
456	48620	0.2	9C	9C	13G	13G	283	283	8	8	302	302	194	200	294	294	266	266	278	278	213	213	152	152	4	5	259	259	293	295	188	188	235	235	288	288	266	266	187	187	281	283	255	255	296	296	277	277	222
457	48620	0.9	8C	9C	13G	13G	283	283	5	8	302	302	194	200	294	294	266	266	278	282	213	231	152	154	5	5	259	259	293	293	0	0	235	235	288	288	266	266	185	187	281	283	255	255	296	296	277	277	222
458	48620	0.5	9C	10C	12G	13G	283	283	8	8	302	302	194	194	294	294	266	268	282	282	231	231	154	154	4	5	259	259	293	295	188	188	235	235	288	288	266	266	187	187	281	281	255	255	296	296	277	277	210
459	48620	0.1	9C	9C	13G	13G	283	283	8	8	302	302	194	200	294	294	266	266	278	282	213	231	152	154	5	5	259	259	293	295	186	186	235	235	288	288	266	266	187	187	281	283	255	255	296	296	277	277	210
460	48620	0.7	9C	11C	12G	13G	283	283	5	8	302	314	194	194	287	294	266	266	282	282	223	231	152	154	4	5	259	259	293	293	186	186	235	235	288	288	266	266	187	187	281	283	255	255	296	296	277	277	210
461	48620	4	9C	9C	12G	13G	283	283	5	8	302	302	194	200	294	296	266	268	278	282	213	231	152	154	4	5	259	259	293	295	0	0	235	235	288	288	266	266	187	187	271	281	0	0	296	296	277	287	222
462	48620	0.6	9C	9C	13G	13G	283	283	8	8	302	302	194	200	294	294	266	266	278	282	213	231	152	154	5	5	259	259	293	293	188	188	235	235	288	288	266	266	187	187	281	283	255	255	296	296	277	277	210
463	48620	0.6	9C	9C	12G	13G	283	283	6	8	302	302	194	194	294	294	266	266	282	282	231	231	154	154	5	5	259	259	293	293	0	0	235	235	288	288	266	266	187	187	281	283	0	0	296	296	277	277	210
464	48620	4.3	9C	10C	13G	13G	283	283	0	0	302	314	194	200	287	294	266	266	278	284	213	223	152	152	4	5	259	259	293	295	188	188	233	235	288	288	266	266	185	187	281	283	251	255	296	296	277	279	222
465	48620	4.8	9C	10C	13G	13G	283	283	6	8	302	314	194	194	287	294	266	266	282	284	223	231	152	154	4	5	259	259	293	295	188	188	233	235	288	288	266	266	187	187	281	281	251	255	296	296	277	279	210
466	48620	0.8	9C	10C	13G	13G	283	283	7	8	302	302	194	194	294	294	266	266	278	282	213	231	152	154	4	5	259	259	293	295	188	188	235	235	288	288	266	266	187	187	281	283	255	255	296	296	277	277	0
467	48620	0.9	8C	9C	12G	12G	276	283	4	8	302	302	194	200	294	294	266	266	278	282	213	231	152	154	5	5	259	259	293	293	0	0	235	235	288	288	266	266	185	187	281	283	255	255	296	296	277	277	210
468	48620	0.8	9C	9C	13G	13G	283	283	8	8	302	302	200	200	294	294	266	266	278	278	213	213	152	152	5	5	259	259	293	293	0	0	235	235	288	288	266	266	185	187	283	283	255	255	296	296	277	277	222
469	48620	0.6	9C	10C	12G	13G	283	283	0	0	302	314	194	200	287	294	266	266	278	284	213	223	152	152	0	0	259	259	293	295	188	188	0	0	288	288	266	266	187	187	281	281	0	0	296	296	277	279	210
470	48620	0.9	9C	10C	12G	13G	283	283	8	8	302	302	194	194	294	294	266	266	282	282	231	231	154	154	5	5	259	259	290	293	0	0	235	235	288	288	266	266	185	187	281	281	255	255	296	296	277	277	210
471	48620	0.9	9C	10C	12G	13G	283	283	6	8	302	302	0	0	0	0	266	266	278	282	213	231	152	154	5	5	259	259	293	293	0	0	235	235	0	0	266	266	187	187	283	283	0	0	296	296	277	277	210
472	48620	0.9	9C	9C	13G	13G	283	283	8	8	302	302	194	194	294	294	266	266	278	282	213	231	152	154	4	5	259	259	293	295	188	188	0	0	288	288	266	266	187	187	281	281	255	255	296	296	277	277	210
473	48620	5.1	9C	9C	12G	13G	283	283	8	8	302	302	194	200	294	294	266	266	278	282	213	231	152	154	5	5	259	259	293	293	0	0	235	235	288	288	266	266	187	187	281	283	255	255	296	296	277	277	210
474	48620	0.4	9C	9C	13G	13G	283	283	6	8	302	302	194	200	294	294	266	268	278	278	213	213	152	152	1	5	259	259	293	311	186	186	237	237	288	292	266	283	187	189	281	283	251	255	296	296	277	279	222
475	48620	0.4	9C	9C	12G	13G	283	283	8	8	302	302	194	200	294	294	266	266	278	282	213	231	152	154	5	5	259	259	293	293	0	0	0	0	288	288	266	266	187	187	281	283	255	255	296	296	277	277	210
476	48620	0.8	9C	9C	13G	13G	283	283	6	8	302	302	194	200	294	294	266	266	278	282	213	231	152	154	5	5	259	259	293	293	188	188	235	235	288	288	266	266	187	187	281	283	249	255	296	296	277	279	222
477	48620	0.6	9C	9C	12G	12G	283	283	8	8	302	302	200	200	294	294	266	266	278	278	213	213	152	152	5	5	259	259	293	293	0	0	235	235	288	288	266	266	187	187	283	283	255	255	296	296	277	277	222
478	48620	4.5	9C	9C	12G	13G	283	283	5	8	302	314	194	200	287	294	266	266	278	284	213	223	152	152	4	5	259	259	293	293	0	0	235	235	288	288	266	266	187	187	0	0	255	257	296	296	277	277	210
[truncated: 206 more columns]
