# Supplementary material for: Variant in the 5′ Untranslated Region of Insulin-Like Growth Factor 1 Receptor Is Associated With Susceptibility to Mastitis in Cattle
Source: G3 (Bethesda). 2012 Sep 1;2(9):1077–84. doi: 10.1534/g3.112.003095 (PMC3429922; doi:10.1534/g3.112.003095)
Supplement: Supporting Information [file supp_2.9.1077_TableS3.xls]

## Sheet: Sheet1
Table S3 Primers used for QPCR
TARGET	PRIMER	SEQUENCE
Bovine LRRK1	Forward	ACACCTGCACGAACTCTCCTGTA
	Reverse	TGCACGTGACCTGGAAAATG
	Probe	AGGTCAGGAAGGGCTGCGGCAG
Bovine ASB7	Forward	AGGAAAGGAAAGATGTGTTCGAGTA
	Reverse	GCAGTGAAGCCTCCGATTAAGT
	Probe	TTCTAGAGCATGGAGCTGATCCCACAGTTAA
Bovine LINS1	Forward	AAAGTAATAAAGTAGTGTACTGCCTCTGGAT
	Reverse	GTAAGGACTTGTAAAAGGCTTCAAAAA
	Probe	TCTTCACAAAAAACAGAAATTCTAAAACAGTTCCTGACTC
Bovine CERS3	Forward	GAAACCATCTCAAACTGATATTTATGGA
	Reverse	CGTCTCCTAAACCATCTTTCAACCT
	Probe	TGGCAAAGAAGTGTAACTTGACAGAGCGC
Bovine LYSMD4	Forward	GCCTCAACAAGCTCGCTCTT
	Reverse	CTTGTTCTCTGATGAAGTTGTTGACTT
	Probe	AGTATGGCTGCAAAGTCGCAGATATCAAG
Bovine MEF2A	Forward	ACACGCATAATGGATGAAAGGA
	Reverse	CACACTAAGTTCATAGGCTTTCTTCATTAA
	Probe	CCGACAGGTCACTTTTACAAAGAGAAAGTTTGG
Bovine LRRC28	Forward	CGCCGGCAGAGAAATGG
	Reverse	GCCACAGAGATCGTCTTACAAAGTT
	Probe	AAGATGTAGTACTGCAGCGTGCCTGATGG
Bovine TTC23	Forward	TCCTATGCCAGCAGTCATGAGT
	Reverse	GATCCTTGTCAGAGCCATGCA
	Probe	CAAAAAGGCTCTCCATGAGCTCGTGC
Bovine SYNM	Forward	TGCGGGACTACCAGGATCTC
	Reverse	CCTTCCAGTAAGGCTCTGTAGGTT
	Probe	TGCAGGTGAAGACTGGCCTCAGCC
Bovine IGF1R	Forward	CGCAGCTGATGTGTATGTTCCT
	Reverse	CCAGCTCGCGGCTCAT
	Probe	TGGGAGGTGGCCCGGGAGA
Bovine ARRDC4	Forward	AACTCCAGGTCGTCAGTCACATC
	Reverse	CCAACCATTTTCTCTTGAGTTTTCA
	Probe	AACACACCAGCGTTGCTAACCCCTG
Bovine FEZL	Forward	CTACAAGCCCTTCGTCTGTGAAT
	Reverse	GCTGTGGGTCAGCTTGTGATT
	Probe	ACCAAAAAGGGAACTAC
Bovine GAPD	Forward	GCCCTCAACGACCACTTTGT
	Reverse	CCTGTTGCTGTAGCCAAATTCA
	Probe	AAGCTCATTTCCTGGTACGA
