# Supplementary material for: Variant in the 5′ Untranslated Region of Insulin-Like Growth Factor 1 Receptor Is Associated With Susceptibility to Mastitis in Cattle
Source: G3 (Bethesda). 2012 Sep 1;2(9):1077–84. doi: 10.1534/g3.112.003095 (PMC3429922; doi:10.1534/g3.112.003095)
Supplement: Supporting Information [file supp_2.9.1077_TableS4.xls]

## Sheet: Sheet1
Table S4 The number of cows affected with mastitis in daughters of 126 genotyped sires grouped by age.
		AGE, yr	< 3 yr		Between 3 and 4 yr		Between 4 and 5 yr		Between 5 and 6 yr		More than 6 yr
Sire ID	FEZL genotype	IGF1R genotype	Affected	Unaffected	Affected	Unaffected	Affected	Unaffected	Affected	Unaffected	Affected	Unaffected
1001	13G/13G	9C/10C	26	109	52	185	63	205	56	150	67	169
1002	13G/13G	9C/11C	230	1457	630	2359	774	2289	685	1582	718	1471
1003	13G/13G	9C/10C	115	506	256	728	296	667	216	377	160	250
1004	13G/13G	9C/9C	111	363	328	748	412	763	303	485	247	413
1005	13G/13G	9C/10C	918	3087	1325	2920	1141	1936	727	1000	417	552
1006	13G/13G	9C/9C	2	9	1	6	2	3	2	5	2	3
1007	13G/13G	9C/10C	203	840	259	680	228	458	131	220	35	95
1008	13G/13G	9C/9C	21	114	33	78	32	61	15	36	8	12
1009	13G/13G	9C/9C	2	3	2	6	1	3	1	3		3
1010	13G/13G	9C/9C		9	1	5		2	2	2
1011	13G/13G	10C/10C	14	36	18	33	16	25	10	18	5	8
1012	12G/13G	9C/10C	1132	4841	1323	3629	1084	2681	741	1523	297	478
1013	13G/13G	9C/11C	181	597	182	402	127	258	64	105	16	21
1014	13G/13G	9C/10C	179	735	189	529	155	345	101	147	24	36
1015	13G/13G	9C/9C	555	1238	509	917	422	597	177	250	24	26
1016	13G/13G	9C/9C	12	28	16	19	9	13	4	12	4	10
1017	13G/13G	9C/10C	1100	3246	1253	2224	1051	1442	450	577	123	115
1018	13G/13G	9C/10C	1	5	1	2		2		1
1019	13G/13G	9C/11C	377	1621	330	1242	292	838	152	411	24	81
1020	13G/13G	9C/9C	24	64	21	40	14	23	2	10		1
1021	13G/13G	9C/9C	25	99	20	95	11	77	5	37	3	8
1022	13G/13G	9C/10C		2	1	4	1	7	1	1	1	2
1023	13G/13G	9C/11C	89	269	73	180	22	70	2	3
1024	13G/13G	9C/9C	37	115	40	75	13	29	4	10	1	1
1025	13G/13G	9C/10C	1460	6454	1656	3894	1123	2032	402	704	77	112
1026	13G/13G	9C/11C	27	95	30	60	17	42	11	15	2	1
1027	13G/13G	9C/9C	1	1	2	4	1	3	2	1	1	3
1028	13G/13G	9C/9C	55	229	53	128	26	50	5	10		7
1029	13G/13G	9C/10C	40	135	42	93	37	35	2	8	2	2
1030	13G/13G	9C/9C	1	3	1	6	1	6		3	5	4
1031	13G/13G	9C/11C	2	20	1	27	3	8		2	1	1
1032	13G/13G	9C/10C	15	81	14	50	7	37	2	14	3	4
1033	13G/13G	9C/10C	1	27	1	16	2	6		3		2
1034	12G/13G	9C/11C	38	157	28	117	16	52	7	11	4	5
1035	13G/13G	9C/11C	587	2446	704	1687	485	889	150	241	18	17
1036	13G/13G	9C/9C	180	914	174	638	99	273	12	34	3	7
1037	13G/13G	9C/11C	309	1342	285	1038	171	549	34	103	8	10
1038	13G/13G	9C/9C	221	1270	209	860	120	331	33	52	3	8
1039	13G/13G	9C/9C	253	814	240	486	102	190	19	28	2	3
1040	13G/13G	9C/9C	3	9	2	10	3	6		1
1041	13G/13G	9C/10C	504	1932	596	1433	396	793	82	154	10	16
1042	13G/13G	9C/10C	64	314	66	230	53	129	4	17		4
1043	13G/13G	9C/11C	615	1811	531	1248	316	609	69	126	11	10
1044	13G/13G	9C/9C	209	784	203	527	95	213	12	30		3
1045	13G/13G	9C/9C	100	247	70	106	14	14	2	4	1	6
1046	13G/13G	9C/9C	85	491	76	304	18	82	2	4
1047	13G/13G	9C/9C	7	46	10	28		7	2	1		2
1048	13G/13G	9C/10C	439	2034	392	1327	119	385	13	19
1049	12G/13G	9C/10C	133	436	124	298	65	104	6	11	2	4
1050	13G/13G	9C/9C	135	335	21	66	5	7	3	3	3	7
1051	13G/13G	9C/9C	17	126	23	77	9	21	6	4	2	11
1052	13G/13G	8C/8C	112	435	66	134	5	19	3	1
1053	13G/13G	9C/9C	6	32	4	19	2	2	1	1
1054	13G/13G	9C/11C	2	6	3	7	3	3		4	1	4
1055	13G/13G	9C/9C	155	684	54	221	13	43	5	9	3	2
1056	13G/13G	9C/9C		3	2	4	3	7	5	5	4	5
1057	13G/13G	9C/9C	205	783	156	386	47	93	5	15		1
1058	13G/13G	9C/9C	105	558	94	311	19	79	1	0
1059	12G/13G	8C/9C	1	36	1	9		2	1	2
1060	13G/13G	9C/9C	59	241	63	161	18	33	1	1	1	1
1061	13G/13G	9C/10C	65	268	29	121	18	26		2
1062	13G/13G	9C/9C	437	1629	283	772	46	122	7	9	2	4
1063	13G/13G	9C/9C	18	114	9	16	3	12	1	6		1
1064	13G/13G	9C/9C	7	22	4	7		1
1065	13G/13G	8C/9C	157	392	125	254	47	65	4	5	1	0
1066	12G/13G	8C/9C	39	138	26	83	7	5	4	7	1	1
1067	13G/13G	9C/9C	678	2915	482	1584	119	356	14	30
1068	13G/13G	9C/9C	127	665	61	179	9	22	1	1	2	2
1069	13G/13G	9C/10C		4	1	1
1070	13G/13G	9C/11C	209	665	90	185	8	21	1	1		1
1071	12G/13G	8C/11C	4	20	6	10	8	2	1	2	3	0
1072	12G/13G	9C/10C	764	3296	485	1285	51	130	3	4		1
1073	12G/13G	8C/11C	5	36	4	12	1	2	1	0
1074	13G/13G	9C/9C	35	146	13	76	4	8	3	1	1	1
1075	13G/13G	9C/9C	298	1635	39	196	4	7	1	3	1	4
1076	13G/13G	9C/9C	114	505	56	276	13	49	2	2	1	3
1077	13G/13G	10C/10C	684	2056	72	175	9	30	2	0
1078	13G/13G	8C/10C	64	127	12	36		2	1	3
1079	13G/13G	8C/9C	33	163	13	27	5	3
1080	12G/13G	8C/9C	237	1335	80	364	12	41		2		1
1081	13G/13G	9C/10C	159	1144	66	299	10	39		3		1
1082	13G/13G	9C/10C	25	49	13	19	2	7	1	1	1	1
1083	13G/13G	8C/10C	434	1939	159	399	32	40	2	2
1084	12G/13G	8C/9C	1	3				1		3		1
1085	13G/13G	9C/9C	56	325	6	17		11	1	5		1
1086	13G/13G	9C/9C	233	1362	50	123	15	18	3	2	1	2
1087	13G/13G	9C/9C	43	118	21	42	4	8	3	3	2	5
1088	13G/13G	9C/11C	154	524	68	188	4	10	1	2	2	0
1089	13G/13G	10C/11C	50	312	25	66	4	13	2	2	1	0
1090	13G/13G	9C/11C	3	22	2	13	2	4		1	1	0
1091	13G/13G	9C/11C	10	54	6	14	5	8	1	2	2	1
1092	13G/13G	9C/11C	430	1878	124	404	17	20	2	4	2	0
1093	13G/13G	8C/10C	199	1578	23	102	2	18	1	1	1	2
1094	13G/13G	9C/9C	70	458	6	11	1	11	2	5		1
1095	12G/13G	9C/10C	7	28	3	11	2	4		5
1096	13G/13G	9C/10C	51	162	2	3		1		1
1097	13G/13G	9C/11C	2	15		2		3		2
1098	13G/13G	9C/10C	1	2		3	2	2		2
1099	13G/13G	10C/11C	5	41	1	4	1	1
1100	13G/13G	9C/10C	2	8	3	6		1
1101	12G/13G	8C/9C		2	1	7	2	10		2
1102	13G/13G	9C/9C	2	17	1	14	1	1		1
1103	13G/13G	9C/11C	8	50	2	6	2	3		2		1
1104	13G/13G	10C/11C	3	19	5	19	4	15	3	9	3	1
1105	13G/13G	9C/9C	8	12	6	16		6	1	1		2
1106	13G/13G	9C/11C	3	31		4		2
1107	13G/13G	9C/9C	106	577	3	5	2	4	1	2
1108	12G/13G	8C/11C	58	360	1	10	2	6	1	3	1	2
1109	13G/13G	9C/9C	8	15	6	6	3	6	2	1
1110	13G/13G	10C/10C	94	716	2	6		3		4
1111	13G/13G	9C/11C	9	39	10	8	2	7	4	2
1112	12G/13G	9C/10C	19	129	1	12	1	4	1	1
1113	13G/13G	9C/9C	30	148	1	2		3		1
1114	13G/13G	9C/9C		11	2	6	2	1		1	1	0
1115	13G/13G	9C/9C	70	567	3	7	1	7	1	4	1	0
1116	12G/13G	9C/10C	2	4	1	4	2	1	1	1		1
1117	13G/13G	10C/11C	8	15	3	8	3	2	4	0		1
1118	13G/13G	9C/9C	10	55	3	6	4	2
1119	13G/13G	9C/9C	3	6	5	6	1	2				1
1120	13G/13G	8C/8C	2	6	2	1	1	1	2	0
1121	13G/13G	10C/11C	5	17	1	14	2	6	2	0
1122	13G/13G	8C/9C	6	45	6	12	1	5
1123	13G/13G	7C/9C	8	15	10	10	4	6	2	1
1124	13G/13G	10C/11C	8	65	4	16	2	12		5
1125	13G/13G	8C/10C	3	8	3	10		3
1126	13G/13G	8C/10C		8		5	1	4		1
